# Supplementary material for: SHORT INTERNODE (SHI)-Related Sequence Genes in Bread Wheat: Molecular Characterization and Expression Analyses Suggest Their Role in Abiotic Stress Response
Source: Int J Mol Sci. 2026 Apr 3;27(7):3269. doi: 10.3390/ijms27073269 (PMC13073955; doi:10.3390/ijms27073269)
Supplement: Supplementary file 1 [file ijms-27-03269-s001.zip]

Archive with 6 entries (6 files):
- Sup files/Figure S1.jpg
- Sup files/Table S1.xlsx
- Sup files/Table S2.xlsx
- Sup files/Table S3.xlsx
- Sup files/Table S4.xlsx
- Sup files/Table S5.xlsx
