# Supplementary material for: SHORT INTERNODE (SHI)-Related Sequence Genes in Bread Wheat: Molecular Characterization and Expression Analyses Suggest Their Role in Abiotic Stress Response
Source: Int J Mol Sci. 2026 Apr 3;27(7):3269. doi: 10.3390/ijms27073269 (PMC13073955; doi:10.3390/ijms27073269)
Supplement: Supplementary file 1 [file ijms-27-03269-s001.zip › Sup files/Table S1.xlsx]

## Sheet: Table S1
Table S1: Proposed gene names, chromosomal co-ordinates, physicochemical properties of TaSRS genes.
Transcript stable ID	Proposed name	Chromosome	CDS length	From	To	Exons	Intron	Strand	Protein length	MW (Da)	pI	(-) Charge Residue	(+) Charge Residue	Instability index	Aliphatic Index	GRAVY	Sub-cellular localization	signal peptide	Transmembrane Domain
TraesCS7A02G270900.1	TaSRS1-1A	1A	945	429002155	429003928	3	2	R	314	32544.1	8.89	24	31	40.6	53.98	-0.425	Nucleus	NLS	0
TraesCS5A02G319200.1	TaSRS1-1B	1B	942	446257391	446259107	3	2	R	313	32580.1	8.89	24	31	39.5	54.76	-0.452	Nucleus	NLS	0
TraesCS1B02G253200.1	TaSRS1-1D	1D	942	332070597	332072359	3	2	R	313	32449	8.89	24	31	40.7	55.4	-0.431	Nucleus	NLS	0
TraesCS3B02G552400.1	TaSRS2-3A	3A	744	718833233	718837067	2	1	R	247	25092.1	8.43	20	23	48.4	39.6	-0.684	Nucleus	NLS	0
TraesCS5B02G319600.1	TaSRS2-3B	3B	1059	786966388	786971557	2	1	R	352	35484.6	7.72	25	26	44.99	47.3	-0.534	Nucleus	NLS	0
TraesCS7A02G406300.1	TaSRS2-3D	3D	1047	588484721	588489721	2	1	R	348	35259.4	7.7	25	26	45.98	47.56	-0.507	Nucleus	NLS	0
TraesCS3D02G497300.1	TaSRS3-5A	5A	993	530301334	530302788	2	1	R	330	33920.4	8.96	22	28	47.58	54.58	-0.423	Nucleus	NLS	0
TraesCS7B02G306300.1	TaSRS3-5B	5B	993	504304267	504307686	2	1	R	330	33924.4	8.96	22	28	46.07	54.58	-0.418	Nucleus	NLS	0
TraesCS7D02G271400.1	TaSRS3-5D	5D	993	417039790	417041383	2	1	R	330	33920.2	8.96	22	28	47.58	54.58	-0.423	Nucleus	NLS	0
TraesCS1A02G241400.1	TaSRS4-7A	7A	948	282368205	282369933	2	1	R	315	32500.4	8.16	25	27	43.59	38.86	-0.677	Nucleus	NLS	0
TraesCS1D02G241300.1	TaSRS4-7B	7B	1008	239362302	239365703	3	2	F	335	34637	7.71	27	28	49.16	44.42	-0.601	Nucleus	NLS	0
TraesCS7D02G400000.1	TaSRS4-7D	7D	948	259839773	259841537	2	1	R	315	32386.3	8.16	25	27	44.74	38.89	-0.664	Nucleus	NLS	0
TraesCS5D02G325400.1	TaSRS5-7A	7A	1041	591552345	591554358	2	1	F	346	34382.9	8.68	25	29	44.35	56.36	-0.276	Nucleus	NLS	0
TraesCS3A02G491500.1	TaSRS5-7B	7B	1041	549349552	549351951	2	1	F	346	34469	8.41	25	29	42.05	55.49	-0.291	Nucleus	NLS	0
TraesCS7B02G169200.1	TaSRS5-7D	7D	1041	516971551	516973571	2	1	R	346	34428.9	8.68	25	29	44.1	55.78	-0.291	Nucleus	NLS	0
