# Supplementary material for: SHORT INTERNODE (SHI)-Related Sequence Genes in Bread Wheat: Molecular Characterization and Expression Analyses Suggest Their Role in Abiotic Stress Response
Source: Int J Mol Sci. 2026 Apr 3;27(7):3269. doi: 10.3390/ijms27073269 (PMC13073955; doi:10.3390/ijms27073269)
Supplement: Supplementary file 1 [file ijms-27-03269-s001.zip › Sup files/Table S2.xlsx]

## Sheet: Table S2
Table S2: Domain composition and organisation in TaSRS proteins.
Query	PSSM-ID	From	To	E-Value	Bitscore	Accession	Short name	Superfamily
TaSRS1-1A	461560	93	243	6.22e-66	203.758	pfam05142	DUF702	cl38179
	130684	94	136	8.73e-22	86.1069	TIGR01623	put_zinc_LRP1	cl31126
	273722	195	241	5.69e-19	78.7274	TIGR01624	LRP1_Cterm	cl11763
TaSRS1-1B	461560	92	242	4.95e-66	204.143	pfam05142	DUF702	cl38179
	130684	93	135	6.77e-22	86.4921	TIGR01623	put_zinc_LRP1	cl31126
	273722	194	240	2.93e-19	79.4978	TIGR01624	LRP1_Cterm	cl11763
TaSRS1-1D	461560	92	242	3.73e-66	204.529	pfam05142	DUF702	cl38179
	130684	93	135	6.92e-22	86.4921	TIGR01623	put_zinc_LRP1	cl31126
	273722	194	240	4.76e-19	79.1126	TIGR01624	LRP1_Cterm	cl11763
TaSRS2-3A	461560	17	170	4.54e-87	254.99	pfam05142	DUF702	cl38179
	273722	122	169	7.61e-25	92.9798	TIGR01624	LRP1_Cterm	cl11763
	130684	17	58	3.05e-22	86.1069	TIGR01623	put_zinc_LRP1	cl31126
TaSRS2-3B	461560	124	276	5.17e-88	261.538	pfam05142	DUF702	cl38179
	273722	228	275	5.16e-24	92.9798	TIGR01624	LRP1_Cterm	cl11763
	130684	124	165	8.21e-24	92.2701	TIGR01623	put_zinc_LRP1	cl31126
TaSRS2-3D	461560	120	273	3.68e-88	261.923	pfam05142	DUF702	cl38179
	273722	225	272	5.14e-24	92.9798	TIGR01624	LRP1_Cterm	cl11763
	130684	120	161	1.37e-23	91.4997	TIGR01623	put_zinc_LRP1	cl31126
TaSRS3-5A	461560	101	246	5.99e-77	232.648	pfam05142	DUF702	cl38179
	130684	101	143	2.11e-23	90.7293	TIGR01623	put_zinc_LRP1	cl31126
	273722	198	246	1.07e-17	75.6458	TIGR01624	LRP1_Cterm	cl11763
TaSRS3-5B	461560	101	246	6.61e-77	232.263	pfam05142	DUF702	cl38179
	130684	101	143	2.68e-23	90.3441	TIGR01623	put_zinc_LRP1	cl31126
	273722	198	246	1.15e-17	75.6458	TIGR01624	LRP1_Cterm	cl11763
TaSRS3-5D	461560	101	186	1.7e-39	137.119	pfam05142	DUF702	cl38179
	130684	101	143	8.54e-22	86.8773	TIGR01623	put_zinc_LRP1	cl31126
	273722	198	246	1.07e-17	75.6458	TIGR01624	LRP1_Cterm	cl11763
TaSRS4-7A	461560	104	245	3.31e-78	235.345	pfam05142	DUF702	cl38179
	130684	106	148	2.95e-24	92.6553	TIGR01623	put_zinc_LRP1	cl31126
	273722	196	244	2.22e-17	74.4902	TIGR01624	LRP1_Cterm	cl11763
TaSRS4-7B	461560	99	241	2.25e-79	238.811	pfam05142	DUF702	cl38179
	130684	102	144	1.93e-24	93.8109	TIGR01623	put_zinc_LRP1	cl31126
	273722	192	240	2.42e-17	74.8754	TIGR01624	LRP1_Cterm	cl11763
TaSRS4-7D	461560	104	245	1.88e-78	235.73	pfam05142	DUF702	cl38179
	130684	106	148	2.95e-24	92.6553	TIGR01623	put_zinc_LRP1	cl31126
	273722	196	244	2.32e-17	74.4902	TIGR01624	LRP1_Cterm	cl11763
TaSRS5-7A	461560	119	273	1.28e-77	234.959	pfam05142	DUF702	cl38179
	130684	120	162	3.12e-23	90.7293	TIGR01623	put_zinc_LRP1	cl31126
	273722	225	273	2.81e-14	66.401	TIGR01624	LRP1_Cterm	cl11763
TaSRS5-7B	461560	119	273	2.11e-76	231.878	pfam05142	DUF702	cl38179
	130684	120	162	9.15e-23	89.1885	TIGR01623	put_zinc_LRP1	cl31126
	273722	225	273	2.4e-14	66.401	TIGR01624	LRP1_Cterm	cl11763
TaSRS5-7D	461560	119	273	1.31e-77	234.959	pfam05142	DUF702	cl38179
	130684	120	162	1.73e-23	91.1145	TIGR01623	put_zinc_LRP1	cl31126
	273722	225	273	2.45e-14	66.401	TIGR01624	LRP1_Cterm	cl11763
