# Supplementary material for: SHORT INTERNODE (SHI)-Related Sequence Genes in Bread Wheat: Molecular Characterization and Expression Analyses Suggest Their Role in Abiotic Stress Response
Source: Int J Mol Sci. 2026 Apr 3;27(7):3269. doi: 10.3390/ijms27073269 (PMC13073955; doi:10.3390/ijms27073269)
Supplement: Supplementary file 1 [file ijms-27-03269-s001.zip › Sup files/Table S3.xlsx]

## Sheet: Sheet1
Abscisic acid responsive
Stress responsive
Low-temperature responsive
Ethylene responsive
Anaerobic induction
Gibberellin responsive
Auxin responsive
Light responsive
Elicitor responsive
MeJA responsive
Salicylic acid responsive
Development responsive
Seed-specific regulation

## Sheet: Sheet3
TaSRS1-1A	638	644	Abscisic acid responsive	CACGTG	ABRE
TaSRS1-1A	639	644	Abscisic acid responsive	ACGTG	ABRE
TaSRS1-1B	501	507	Abscisic acid responsive	CACGTA	ABRE4
TaSRS1-1B	501	507	Abscisic acid responsive	TACGTG	ABRE3a
TaSRS1-1B	499	508	Abscisic acid responsive	CGTACGTGCA	ABRE
TaSRS1-1B	501	506	Abscisic acid responsive	ACGTG	ABRE
TaSRS1-1B	650	656	Abscisic acid responsive	CACGTG	ABRE
TaSRS1-1B	651	656	Abscisic acid responsive	ACGTG	ABRE
TaSRS1-1B	1349	1354	Abscisic acid responsive	ACGTG	ABRE
TaSRS1-1D	100	107	Abscisic acid responsive	AACCCGG	ABRE
TaSRS1-1D	419	424	Abscisic acid responsive	ACGTG	ABRE
TaSRS1-1D	573	579	Abscisic acid responsive	CACGTG	ABRE
TaSRS1-1D	574	579	Abscisic acid responsive	ACGTG	ABRE
TaSRS1-1D	1389	1396	Abscisic acid responsive	TACGGTC	ABRE
TaSRS1-1D	419	425	Abscisic acid responsive	TACGTG	ABRE3a
TaSRS1-1D	419	425	Abscisic acid responsive	CACGTA	ABRE4
TaSRS2-3B	455	461	Abscisic acid responsive	TACGTG	ABRE3a
TaSRS2-3B	455	461	Abscisic acid responsive	CACGTA	ABRE4
TaSRS2-3B	456	461	Abscisic acid responsive	ACGTG	ABRE
TaSRS2-3B	756	761	Abscisic acid responsive	ACGTG	ABRE
TaSRS2-3B	1978	1987	Abscisic acid responsive	GCCGCGTGGC	ABRE
TaSRS2-3D	669	674	Abscisic acid responsive	ACGTG	ABRE
TaSRS2-3D	1978	1987	Abscisic acid responsive	GCCGCGTGGC	ABRE
TaSRS3-5A	53	58	Abscisic acid responsive	ACGTG	ABRE
TaSRS3-5A	464	469	Abscisic acid responsive	ACGTG	ABRE
TaSRS3-5A	598	603	Abscisic acid responsive	ACGTG	ABRE
TaSRS3-5A	701	706	Abscisic acid responsive	ACGTG	ABRE
TaSRS3-5A	1204	1213	Abscisic acid responsive	GCCGCGTGGC	ABRE
TaSRS3-5B	85	94	Abscisic acid responsive	GCCGCGTGGC	ABRE
TaSRS3-5B	249	254	Abscisic acid responsive	ACGTG	ABRE
TaSRS3-5B	457	462	Abscisic acid responsive	ACGTG	ABRE
TaSRS3-5B	806	811	Abscisic acid responsive	ACGTG	ABRE
TaSRS3-5B	938	943	Abscisic acid responsive	ACGTG	ABRE
TaSRS3-5B	1001	1006	Abscisic acid responsive	ACGTG	ABRE
TaSRS3-5B	1052	1057	Abscisic acid responsive	ACGTG	ABRE
TaSRS3-5B	1557	1566	Abscisic acid responsive	GCCGCGTGGC	ABRE
TaSRS3-5B	1782	1791	Abscisic acid responsive	GCCGCGTGGC	ABRE
TaSRS3-5B	248	254	Abscisic acid responsive	CACGTA	ABRE4
TaSRS3-5B	1001	1007	Abscisic acid responsive	CACGTA	ABRE4
TaSRS3-5B	248	254	Abscisic acid responsive	TACGTG	ABRE3a
TaSRS3-5B	1001	1007	Abscisic acid responsive	TACGTG	ABRE3a
TaSRS3-5D	163	168	Abscisic acid responsive	ACGTG	ABRE
TaSRS3-5D	380	385	Abscisic acid responsive	ACGTG	ABRE
TaSRS3-5D	829	834	Abscisic acid responsive	ACGTG	ABRE
TaSRS3-5D	963	968	Abscisic acid responsive	ACGTG	ABRE
TaSRS3-5D	1057	1062	Abscisic acid responsive	ACGTG	ABRE
TaSRS3-5D	1553	1562	Abscisic acid responsive	GCCGCGTGGC	ABRE
TaSRS3-5D	1781	1790	Abscisic acid responsive	GCCGCGTGGC	ABRE
TaSRS3-5D	162	168	Abscisic acid responsive	TACGTG	ABRE3a
TaSRS3-5D	162	168	Abscisic acid responsive	CACGTA	ABRE4
TaSRS4-7A	1299	1304	Abscisic acid responsive	ACGTG	ABRE
TaSRS4-7A	1522	1527	Abscisic acid responsive	ACGTG	ABRE
TaSRS4-7A	1631	1640	Abscisic acid responsive	GCCGCGTGGC	ABRE
TaSRS4-7A	1762	1771	Abscisic acid responsive	CGTACGTGCA	ABRE
TaSRS4-7B	541	547	Abscisic acid responsive	CACGTG	ABRE
TaSRS4-7B	542	547	Abscisic acid responsive	ACGTG	ABRE
TaSRS4-7B	1516	1521	Abscisic acid responsive	ACGTG	ABRE
TaSRS4-7B	1586	1593	Abscisic acid responsive	AACCCGG	ABRE
TaSRS4-7B	1635	1644	Abscisic acid responsive	GCCGCGTGGC	ABRE
TaSRS4-7B	1978	1983	Abscisic acid responsive	ACGTG	ABRE
TaSRS4-7D	551	558	Abscisic acid responsive	AACCCGG	ABRE
TaSRS4-7D	959	968	Abscisic acid responsive	GCCGCGTGGC	ABRE
TaSRS4-7D	1501	1506	Abscisic acid responsive	ACGTG	ABRE
TaSRS4-7D	1571	1578	Abscisic acid responsive	AACCCGG	ABRE
TaSRS4-7D	1620	1629	Abscisic acid responsive	GCCGCGTGGC	ABRE
TaSRS4-7D	1755	1764	Abscisic acid responsive	CGTACGTGCA	ABRE
TaSRS5-7A	17	22	Abscisic acid responsive	ACGTG	ABRE
TaSRS5-7B	515	520	Abscisic acid responsive	ACGTG	ABRE
TaSRS1-1A	73	78	Stress responsive	AGGGG	STRE
TaSRS1-1A	1041	1046	Stress responsive	AGGGG	STRE
TaSRS1-1A	1265	1270	Stress responsive	AGGGG	STRE
TaSRS1-1A	1570	1575	Stress responsive	AGGGG	STRE
TaSRS1-1A	1620	1625	Stress responsive	AGGGG	STRE
TaSRS1-1A	1780	1785	Stress responsive	AGGGG	STRE
TaSRS1-1A	463	469	Stress responsive	GCCGAC	DRE core
TaSRS1-1A	498	504	Stress responsive	GCCGAC	DRE core
TaSRS1-1A	1868	1874	Stress responsive	GCCGAC	DRE core
TaSRS1-1A	1995	2001	Stress responsive	GCCGAC	DRE core
TaSRS1-1A	1985	1991	Stress responsive	CAACGG	CCAAT-box
TaSRS1-1A	1985	1991	Stress responsive	CCGTTG	MYB recognition site
TaSRS1-1A	304	309	Stress responsive	TGACG	as-1
TaSRS1-1A	1059	1064	Stress responsive	TGACG	as-1
TaSRS1-1A	431	437	Stress responsive	CATTTG	MYC
TaSRS1-1A	474	480	Stress responsive	CATTTG	MYC
TaSRS1-1A	1304	1310	Stress responsive	CATGTG	MYC
TaSRS1-1B	297	302	Stress responsive	TGACG	as-1
TaSRS1-1B	415	420	Stress responsive	TGACG	as-1
TaSRS1-1B	660	665	Stress responsive	TGACG	as-1
TaSRS1-1B	1074	1079	Stress responsive	TGACG	as-1
TaSRS1-1B	317	323	Stress responsive	CAACAG	Myb-binding site
TaSRS1-1B	243	249	Stress responsive	CAACCA	MYB
TaSRS1-1B	317	323	Stress responsive	CAACAG	MYB
TaSRS1-1B	1925	1931	Stress responsive	CAACGG	CCAAT-box
TaSRS1-1B	1925	1931	Stress responsive	CCGTTG	MYB recognition site
TaSRS1-1B	1289	1294	Stress responsive	AGGGG	STRE
TaSRS1-1B	1396	1401	Stress responsive	AGGGG	STRE
TaSRS1-1B	1574	1579	Stress responsive	AGGGG	STRE
TaSRS1-1B	1624	1629	Stress responsive	AGGGG	STRE
TaSRS1-1B	1782	1787	Stress responsive	AGGGG	STRE
TaSRS1-1B	334	340	Stress responsive	GCCGAC	DRE core
TaSRS1-1B	1871	1877	Stress responsive	GCCGAC	DRE core
TaSRS1-1B	1995	2001	Stress responsive	GCCGAC	DRE core
TaSRS1-1B	245	254	Stress responsive	ATTCTCTAAC	TC-rich repeats
TaSRS1-1B	308	317	Stress responsive	GTTTTCTTAC	TC-rich repeats
TaSRS1-1D	1018	1023	Stress responsive	AGGGG	STRE
TaSRS1-1D	1254	1259	Stress responsive	AGGGG	STRE
TaSRS1-1D	1374	1379	Stress responsive	AGGGG	STRE
TaSRS1-1D	1568	1573	Stress responsive	AGGGG	STRE
TaSRS1-1D	1614	1619	Stress responsive	AGGGG	STRE
TaSRS1-1D	1780	1785	Stress responsive	AGGGG	STRE
TaSRS1-1D	1868	1874	Stress responsive	GCCGAC	DRE core
TaSRS1-1D	1995	2001	Stress responsive	GCCGAC	DRE core
TaSRS1-1D	1328	1334	Stress responsive	CCGTTG	MYB recognition site
TaSRS1-1D	1328	1334	Stress responsive	CAACGG	CCAAT-box
TaSRS1-1D	860	866	Stress responsive	CAACCA	MYB
TaSRS1-1D	77	82	Stress responsive	TGACG	as-1
TaSRS1-1D	209	214	Stress responsive	TGACG	as-1
TaSRS1-1D	248	253	Stress responsive	TGACG	as-1
TaSRS1-1D	332	337	Stress responsive	TGACG	as-1
TaSRS1-1D	360	365	Stress responsive	TGACG	as-1
TaSRS1-1D	935	940	Stress responsive	TGACG	as-1
TaSRS1-1D	1049	1054	Stress responsive	TGACG	as-1
TaSRS2-3A	1305	1311	Stress responsive	GCCGAC	DRE core
TaSRS2-3A	1928	1934	Stress responsive	GCCGAC	DRE core
TaSRS2-3A	104	109	Stress responsive	AGGGG	STRE
TaSRS2-3A	443	448	Stress responsive	AGGGG	STRE
TaSRS2-3A	566	571	Stress responsive	AGGGG	STRE
TaSRS2-3A	975	980	Stress responsive	AGGGG	STRE
TaSRS2-3A	1737	1742	Stress responsive	AGGGG	STRE
TaSRS2-3A	1790	1795	Stress responsive	AGGGG	STRE
TaSRS2-3A	1829	1834	Stress responsive	AGGGG	STRE
TaSRS2-3A	1973	1978	Stress responsive	AGGGG	STRE
TaSRS2-3A	810	816	Stress responsive	CAACGG	CCAAT-box
TaSRS2-3A	810	816	Stress responsive	CCGTTG	MYB recognition site
TaSRS2-3A	930	936	Stress responsive	CAACCA	MYB
TaSRS2-3A	1283	1289	Stress responsive	CAACAG	MYB
TaSRS2-3A	1283	1289	Stress responsive	CAACAG	Myb-binding site
TaSRS2-3A	1280	1286	Stress responsive	TAACTG	Myb
TaSRS2-3A	1678	1683	Stress responsive	TGACG	as-1
TaSRS2-3A	950	956	Stress responsive	CATGTG	MYC
TaSRS2-3A	1177	1183	Stress responsive	CAATTG	MYC
TaSRS2-3B	555	560	Stress responsive	AGGGG	STRE
TaSRS2-3B	1134	1139	Stress responsive	AGGGG	STRE
TaSRS2-3B	1238	1243	Stress responsive	AGGGG	STRE
TaSRS2-3B	1398	1403	Stress responsive	AGGGG	STRE
TaSRS2-3B	1404	1409	Stress responsive	AGGGG	STRE
TaSRS2-3B	1720	1725	Stress responsive	AGGGG	STRE
TaSRS2-3B	1860	1865	Stress responsive	AGGGG	STRE
TaSRS2-3B	1946	1952	Stress responsive	GCCGAC	DRE core
TaSRS2-3B	781	790	Stress responsive	GTTTTCTTAC	TC-rich repeats
TaSRS2-3B	92	97	Stress responsive	TGACG	as-1
TaSRS2-3B	441	446	Stress responsive	TGACG	as-1
TaSRS2-3B	837	842	Stress responsive	TGACG	as-1
TaSRS2-3B	1578	1583	Stress responsive	TGACG	as-1
TaSRS2-3B	384	390	Stress responsive	CATGTG	MYC
TaSRS2-3B	889	895	Stress responsive	CATGTG	MYC
TaSRS2-3B	631	637	Stress responsive	TAACTG	Myb
TaSRS2-3D	334	339	Stress responsive	TGACG	as-1
TaSRS2-3D	750	755	Stress responsive	TGACG	as-1
TaSRS2-3D	1135	1140	Stress responsive	TGACG	as-1
TaSRS2-3D	1571	1576	Stress responsive	TGACG	as-1
TaSRS2-3D	799	805	Stress responsive	CATGTG	MYC
TaSRS2-3D	1420	1426	Stress responsive	CAATTG	MYC
TaSRS2-3D	441	446	Stress responsive	AGGGG	STRE
TaSRS2-3D	914	919	Stress responsive	AGGGG	STRE
TaSRS2-3D	1129	1134	Stress responsive	AGGGG	STRE
TaSRS2-3D	1207	1212	Stress responsive	AGGGG	STRE
TaSRS2-3D	1390	1395	Stress responsive	AGGGG	STRE
TaSRS2-3D	1699	1704	Stress responsive	AGGGG	STRE
TaSRS2-3D	1848	1853	Stress responsive	AGGGG	STRE
TaSRS3-5A	361	367	Stress responsive	CAACTG	MBS
TaSRS3-5A	906	912	Stress responsive	CAACTG	MBS
TaSRS3-5A	361	367	Stress responsive	CAACTG	Myb
TaSRS3-5A	906	912	Stress responsive	CAACTG	Myb
TaSRS3-5A	107	113	Stress responsive	CATGTG	MYC
TaSRS3-5A	173	178	Stress responsive	TGACG	as-1
TaSRS3-5A	115	120	Stress responsive	AGGGG	STRE
TaSRS3-5A	225	230	Stress responsive	AGGGG	STRE
TaSRS3-5A	1235	1240	Stress responsive	AGGGG	STRE
TaSRS3-5A	1318	1323	Stress responsive	AGGGG	STRE
TaSRS3-5A	1323	1328	Stress responsive	AGGGG	STRE
TaSRS3-5A	220	226	Stress responsive	GCCGAC	DRE core
TaSRS3-5A	594	600	Stress responsive	GCCGAC	DRE core
TaSRS3-5A	833	839	Stress responsive	GCCGAC	DRE core
TaSRS3-5A	137	144	Stress responsive	ACCGAGA	DRE1
TaSRS3-5A	22	28	Stress responsive	CAACAG	Myb-binding site
TaSRS3-5A	1154	1160	Stress responsive	CAACAG	Myb-binding site
TaSRS3-5A	22	28	Stress responsive	CAACAG	MYB
TaSRS3-5A	883	889	Stress responsive	CAACCA	MYB
TaSRS3-5A	1154	1160	Stress responsive	CAACAG	MYB
TaSRS3-5B	607	613	Stress responsive	CAACGG	CCAAT-box
TaSRS3-5B	1777	1783	Stress responsive	CAACGG	CCAAT-box
TaSRS3-5B	607	613	Stress responsive	CCGTTG	MYB recognition site
TaSRS3-5B	1777	1783	Stress responsive	CCGTTG	MYB recognition site
TaSRS3-5B	506	511	Stress responsive	AGGGG	STRE
TaSRS3-5B	1589	1594	Stress responsive	AGGGG	STRE
TaSRS3-5B	1824	1829	Stress responsive	AGGGG	STRE
TaSRS3-5B	934	940	Stress responsive	GCCGAC	DRE core
TaSRS3-5B	1179	1185	Stress responsive	GCCGAC	DRE core
TaSRS3-5B	1941	1947	Stress responsive	GCCGAC	DRE core
TaSRS3-5B	192	198	Stress responsive	CAACAG	Myb-binding site
TaSRS3-5B	410	416	Stress responsive	CAACAG	Myb-binding site
TaSRS3-5B	1496	1502	Stress responsive	CAACAG	Myb-binding site
TaSRS3-5B	192	198	Stress responsive	CAACAG	MYB
TaSRS3-5B	410	416	Stress responsive	CAACAG	MYB
TaSRS3-5B	449	455	Stress responsive	CAACCA	MYB
TaSRS3-5B	712	718	Stress responsive	CAACCA	MYB
TaSRS3-5B	1229	1235	Stress responsive	CAACCA	MYB
TaSRS3-5B	1496	1502	Stress responsive	CAACAG	MYB
TaSRS3-5B	1252	1258	Stress responsive	CAACTG	MBS
TaSRS3-5B	1252	1258	Stress responsive	CAACTG	Myb
TaSRS3-5B	499	505	Stress responsive	CATGTG	MYC
TaSRS3-5B	477	482	Stress responsive	TGACG	as-1
TaSRS3-5D	959	965	Stress responsive	GCCGAC	DRE core
TaSRS3-5D	1183	1189	Stress responsive	GCCGAC	DRE core
TaSRS3-5D	113	118	Stress responsive	AGGGG	STRE
TaSRS3-5D	844	849	Stress responsive	AGGGG	STRE
TaSRS3-5D	1584	1589	Stress responsive	AGGGG	STRE
TaSRS3-5D	627	633	Stress responsive	CAACGG	CCAAT-box
TaSRS3-5D	627	633	Stress responsive	CCGTTG	MYB recognition site
TaSRS3-5D	106	112	Stress responsive	CAACAG	MYB
TaSRS3-5D	284	290	Stress responsive	CAACAG	MYB
TaSRS3-5D	333	339	Stress responsive	CAACAG	MYB
TaSRS3-5D	735	741	Stress responsive	CAACCA	MYB
TaSRS3-5D	1233	1239	Stress responsive	CAACCA	MYB
TaSRS3-5D	1503	1509	Stress responsive	CAACAG	MYB
TaSRS3-5D	106	112	Stress responsive	CAACAG	Myb-binding site
TaSRS3-5D	284	290	Stress responsive	CAACAG	Myb-binding site
TaSRS3-5D	333	339	Stress responsive	CAACAG	Myb-binding site
TaSRS3-5D	1503	1509	Stress responsive	CAACAG	Myb-binding site
TaSRS3-5D	1256	1262	Stress responsive	CAACTG	Myb
TaSRS3-5D	1256	1262	Stress responsive	CAACTG	MBS
TaSRS3-5D	400	405	Stress responsive	TGACG	as-1
TaSRS3-5D	299	305	Stress responsive	CATGTG	MYC
TaSRS3-5D	533	539	Stress responsive	CATGTG	MYC
TaSRS3-5D	573	579	Stress responsive	CATTTG	MYC
TaSRS4-7A	1468	1474	Stress responsive	CAATTG	MYC
TaSRS4-7A	1502	1508	Stress responsive	CATTTG	MYC
TaSRS4-7A	549	555	Stress responsive	TAACCA	MYB-like sequence
TaSRS4-7A	177	183	Stress responsive	CAACAG	Myb-binding site
TaSRS4-7A	1514	1520	Stress responsive	CAACAG	Myb-binding site
TaSRS4-7A	173	179	Stress responsive	CAACCA	MYB
TaSRS4-7A	177	183	Stress responsive	CAACAG	MYB
TaSRS4-7A	549	555	Stress responsive	TAACCA	MYB
TaSRS4-7A	1514	1520	Stress responsive	CAACAG	MYB
TaSRS4-7A	1366	1371	Stress responsive	AGGGG	STRE
TaSRS4-7A	1663	1668	Stress responsive	AGGGG	STRE
TaSRS4-7B	83	88	Stress responsive	AGGGG	STRE
TaSRS4-7B	260	265	Stress responsive	AGGGG	STRE
TaSRS4-7B	270	275	Stress responsive	AGGGG	STRE
TaSRS4-7B	376	381	Stress responsive	AGGGG	STRE
TaSRS4-7B	1051	1056	Stress responsive	AGGGG	STRE
TaSRS4-7B	1126	1131	Stress responsive	AGGGG	STRE
TaSRS4-7B	1236	1241	Stress responsive	AGGGG	STRE
TaSRS4-7B	1667	1672	Stress responsive	AGGGG	STRE
TaSRS4-7B	303	309	Stress responsive	GCCGAC	DRE core
TaSRS4-7B	550	556	Stress responsive	GCCGAC	DRE core
TaSRS4-7B	624	630	Stress responsive	GCCGAC	DRE core
TaSRS4-7B	1026	1032	Stress responsive	GCCGAC	DRE core
TaSRS4-7B	134	140	Stress responsive	CAACCA	MYB
TaSRS4-7B	347	353	Stress responsive	CAACCA	MYB
TaSRS4-7B	537	543	Stress responsive	CAACCA	MYB
TaSRS4-7B	570	576	Stress responsive	CAACCA	MYB
TaSRS4-7B	1508	1514	Stress responsive	CAACAG	MYB
TaSRS4-7B	1508	1514	Stress responsive	CAACAG	Myb-binding site
TaSRS4-7B	1390	1396	Stress responsive	CAACTG	MBS
TaSRS4-7B	1390	1396	Stress responsive	CAACTG	Myb
TaSRS4-7B	77	83	Stress responsive	CATTTG	MYC
TaSRS4-7B	1462	1468	Stress responsive	CAATTG	MYC
TaSRS4-7B	1496	1502	Stress responsive	CATTTG	MYC
TaSRS4-7D	51	57	Stress responsive	TAACTG	Myb
TaSRS4-7D	294	299	Stress responsive	TGACG	as-1
TaSRS4-7D	944	949	Stress responsive	TGACG	as-1
TaSRS4-7D	1141	1146	Stress responsive	TGACG	as-1
TaSRS4-7D	1294	1300	Stress responsive	CATGTG	MYC
TaSRS4-7D	1447	1453	Stress responsive	CAATTG	MYC
TaSRS4-7D	1481	1487	Stress responsive	CATTTG	MYC
TaSRS4-7D	355	360	Stress responsive	AGGGG	STRE
TaSRS4-7D	711	716	Stress responsive	AGGGG	STRE
TaSRS4-7D	1039	1044	Stress responsive	AGGGG	STRE
TaSRS4-7D	1123	1128	Stress responsive	AGGGG	STRE
TaSRS4-7D	1233	1238	Stress responsive	AGGGG	STRE
TaSRS4-7D	1652	1657	Stress responsive	AGGGG	STRE
TaSRS4-7D	530	536	Stress responsive	GCCGAC	DRE core
TaSRS4-7D	604	610	Stress responsive	GCCGAC	DRE core
TaSRS4-7D	1014	1020	Stress responsive	GCCGAC	DRE core
TaSRS4-7D	55	61	Stress responsive	TAACCA	MYB
TaSRS4-7D	124	130	Stress responsive	CAACCA	MYB
TaSRS4-7D	203	209	Stress responsive	CAACAG	MYB
TaSRS4-7D	326	332	Stress responsive	TAACCA	MYB
TaSRS4-7D	403	409	Stress responsive	CAACAG	MYB
TaSRS4-7D	1493	1499	Stress responsive	CAACAG	MYB
TaSRS4-7D	203	209	Stress responsive	CAACAG	Myb-binding site
TaSRS4-7D	403	409	Stress responsive	CAACAG	Myb-binding site
TaSRS4-7D	1493	1499	Stress responsive	CAACAG	Myb-binding site
TaSRS4-7D	55	61	Stress responsive	TAACCA	MYB-like sequence
TaSRS4-7D	326	332	Stress responsive	TAACCA	MYB-like sequence
TaSRS5-7A	198	204	Stress responsive	CATGTG	MYC
TaSRS5-7A	215	221	Stress responsive	CATGTG	MYC
TaSRS5-7A	747	753	Stress responsive	CATTTG	MYC
TaSRS5-7A	782	788	Stress responsive	CATGTG	MYC
TaSRS5-7A	55	60	Stress responsive	TGACG	as-1
TaSRS5-7A	909	914	Stress responsive	AGGGG	STRE
TaSRS5-7A	1125	1130	Stress responsive	AGGGG	STRE
TaSRS5-7A	1195	1200	Stress responsive	AGGGG	STRE
TaSRS5-7A	1413	1418	Stress responsive	AGGGG	STRE
TaSRS5-7A	1692	1697	Stress responsive	AGGGG	STRE
TaSRS5-7A	1923	1928	Stress responsive	AGGGG	STRE
TaSRS5-7A	1863	1872	Stress responsive	GTTTTCTTAC	TC-rich repeats
TaSRS5-7A	1683	1689	Stress responsive	TAACCA	MYB-like sequence
TaSRS5-7A	429	435	Stress responsive	CAACAG	Myb-binding site
TaSRS5-7A	1847	1853	Stress responsive	CAACAG	Myb-binding site
TaSRS5-7A	429	435	Stress responsive	CAACAG	MYB
TaSRS5-7A	1599	1605	Stress responsive	CAACCA	MYB
TaSRS5-7A	1683	1689	Stress responsive	TAACCA	MYB
TaSRS5-7A	1847	1853	Stress responsive	CAACAG	MYB
TaSRS5-7B	168	174	Stress responsive	CAACTG	Myb
TaSRS5-7B	379	385	Stress responsive	CAACTG	Myb
TaSRS5-7B	1171	1177	Stress responsive	CAACTG	Myb
TaSRS5-7B	168	174	Stress responsive	CAACTG	MBS
TaSRS5-7B	379	385	Stress responsive	CAACTG	MBS
TaSRS5-7B	1171	1177	Stress responsive	CAACTG	MBS
TaSRS5-7B	105	111	Stress responsive	CATGTG	MYC
TaSRS5-7B	370	376	Stress responsive	CATGTG	MYC
TaSRS5-7B	763	769	Stress responsive	CATGTG	MYC
TaSRS5-7B	352	357	Stress responsive	TGACG	as-1
TaSRS5-7B	513	518	Stress responsive	TGACG	as-1
TaSRS5-7B	153	159	Stress responsive	CCGTTG	MYB recognition site
TaSRS5-7B	153	159	Stress responsive	CAACGG	CCAAT-box
TaSRS5-7B	1861	1870	Stress responsive	GTTTTCTTAC	TC-rich repeats
TaSRS5-7B	702	707	Stress responsive	AGGGG	STRE
TaSRS5-7B	889	894	Stress responsive	AGGGG	STRE
TaSRS5-7B	1116	1121	Stress responsive	AGGGG	STRE
TaSRS5-7B	1401	1406	Stress responsive	AGGGG	STRE
TaSRS5-7B	1688	1693	Stress responsive	AGGGG	STRE
TaSRS5-7B	1845	1851	Stress responsive	CAACAG	Myb-binding site
TaSRS5-7B	1586	1592	Stress responsive	CAACCA	MYB
TaSRS5-7B	1845	1851	Stress responsive	CAACAG	MYB
TaSRS5-7D	455	462	Stress responsive	TCTCTTA	Myc
TaSRS5-7D	1847	1853	Stress responsive	CAACAG	Myb-binding site
TaSRS5-7D	424	430	Stress responsive	TAACCA	MYB-like sequence
TaSRS5-7D	424	430	Stress responsive	TAACCA	MYB
TaSRS5-7D	1599	1605	Stress responsive	CAACCA	MYB
TaSRS5-7D	1847	1853	Stress responsive	CAACAG	MYB
TaSRS5-7D	1863	1872	Stress responsive	GTTTTCTTAC	TC-rich repeats
TaSRS5-7D	94	99	Stress responsive	AGGGG	STRE
TaSRS5-7D	710	715	Stress responsive	AGGGG	STRE
TaSRS5-7D	901	906	Stress responsive	AGGGG	STRE
TaSRS5-7D	1133	1138	Stress responsive	AGGGG	STRE
TaSRS5-7D	1421	1426	Stress responsive	AGGGG	STRE
TaSRS5-7D	1692	1697	Stress responsive	AGGGG	STRE
TaSRS5-7D	774	780	Stress responsive	CATGTG	MYC
TaSRS5-7D	823	829	Stress responsive	CATGTG	MYC
TaSRS5-7D	210	215	Stress responsive	TGACG	as-1
TaSRS5-7D	574	579	Stress responsive	TGACG	as-1
TaSRS5-7D	586	592	Stress responsive	CAACTG	MBS
TaSRS5-7D	1188	1194	Stress responsive	CAACTG	MBS
TaSRS5-7D	586	592	Stress responsive	CAACTG	Myb
TaSRS5-7D	1188	1194	Stress responsive	CAACTG	Myb
TaSRS1-1A	64	70	Low-temperature responsive	CCGAAA	LTR
TaSRS1-1B	391	397	Low-temperature responsive	CCGAAA	LTR
TaSRS1-1D	308	314	Low-temperature responsive	CCGAAA	LTR
TaSRS2-3A	1499	1505	Low-temperature responsive	CCGAAA	LTR
TaSRS2-3D	202	208	Low-temperature responsive	CCGAAA	LTR
TaSRS3-5B	537	543	Low-temperature responsive	CCGAAA	LTR
TaSRS4-7A	1414	1420	Low-temperature responsive	CCGAAA	LTR
TaSRS4-7B	1411	1417	Low-temperature responsive	CCGAAA	LTR
TaSRS2-3D	244	252	Ethylene responsive	ATTTTAAA	ERE
TaSRS2-3D	246	254	Ethylene responsive	ATTTTAAA	ERE
TaSRS4-7B	872	880	Ethylene responsive	AGACCGCC	JERE
TaSRS5-7A	581	589	Ethylene responsive	ATTTTAAA	ERE
TaSRS1-1A	521	527	Anaerobic induction	AAACCA	ARE
TaSRS1-1A	981	987	Anaerobic induction	CCCCCG	GC-motif
TaSRS1-1A	1794	1800	Anaerobic induction	CCCCCG	GC-motif
TaSRS1-1A	1936	1942	Anaerobic induction	CCCCCG	GC-motif
TaSRS1-1B	532	538	Anaerobic induction	AAACCA	ARE
TaSRS1-1B	1006	1012	Anaerobic induction	CCCCCG	GC-motif
TaSRS1-1D	979	985	Anaerobic induction	CCCCCG	GC-motif
TaSRS1-1D	1936	1942	Anaerobic induction	CCCCCG	GC-motif
TaSRS1-1D	453	459	Anaerobic induction	AAACCA	ARE
TaSRS2-3A	1142	1148	Anaerobic induction	AAACCA	ARE
TaSRS2-3A	1572	1578	Anaerobic induction	AAACCA	ARE
TaSRS2-3A	1663	1669	Anaerobic induction	CCCCCG	GC-motif
TaSRS2-3B	666	672	Anaerobic induction	AAACCA	ARE
TaSRS2-3B	787	793	Anaerobic induction	AAACCA	ARE
TaSRS2-3B	831	837	Anaerobic induction	AAACCA	ARE
TaSRS2-3B	1638	1644	Anaerobic induction	CCCCCG	GC-motif
TaSRS2-3B	1746	1752	Anaerobic induction	CCCCCG	GC-motif
TaSRS2-3B	1849	1855	Anaerobic induction	CCCCCG	GC-motif
TaSRS2-3B	1966	1972	Anaerobic induction	CCCCCG	GC-motif
TaSRS2-3D	407	413	Anaerobic induction	AAACCA	ARE
TaSRS2-3D	552	558	Anaerobic induction	AAACCA	ARE
TaSRS2-3D	744	750	Anaerobic induction	AAACCA	ARE
TaSRS2-3D	1616	1622	Anaerobic induction	CCCCCG	GC-motif
TaSRS2-3D	1837	1843	Anaerobic induction	CCCCCG	GC-motif
TaSRS2-3D	1966	1972	Anaerobic induction	CCCCCG	GC-motif
TaSRS3-5A	634	643	Anaerobic induction	CGGCGCCCT	GC-motif
TaSRS3-5A	795	804	Anaerobic induction	CGGCGCCCT	GC-motif
TaSRS3-5A	821	827	Anaerobic induction	CCCCCG	GC-motif
TaSRS3-5B	978	987	Anaerobic induction	CGGCGCCCT	GC-motif
TaSRS3-5B	1147	1156	Anaerobic induction	CGGCGCCCT	GC-motif
TaSRS3-5B	1167	1173	Anaerobic induction	CCCCCG	GC-motif
TaSRS3-5B	1509	1515	Anaerobic induction	CCCCCG	GC-motif
TaSRS3-5D	455	461	Anaerobic induction	CCCCCG	GC-motif
TaSRS3-5D	1151	1160	Anaerobic induction	CGGCGCCCT	GC-motif
TaSRS3-5D	1171	1177	Anaerobic induction	CCCCCG	GC-motif
TaSRS4-7A	556	562	Anaerobic induction	AAACCA	ARE
TaSRS4-7B	472	478	Anaerobic induction	CCCCCG	GC-motif
TaSRS4-7B	898	904	Anaerobic induction	CCCCCG	GC-motif
TaSRS4-7B	1181	1187	Anaerobic induction	CCCCCG	GC-motif
TaSRS4-7D	452	458	Anaerobic induction	CCCCCG	GC-motif
TaSRS4-7D	878	884	Anaerobic induction	CCCCCG	GC-motif
TaSRS4-7D	1019	1025	Anaerobic induction	CCCCCG	GC-motif
TaSRS4-7D	237	243	Anaerobic induction	AAACCA	ARE
TaSRS4-7D	391	397	Anaerobic induction	AAACCA	ARE
TaSRS5-7A	293	299	Anaerobic induction	AAACCA	ARE
TaSRS5-7B	35	41	Anaerobic induction	AAACCA	ARE
TaSRS5-7B	239	245	Anaerobic induction	AAACCA	ARE
TaSRS1-1A	879	887	Auxin responsive	CGCGGATC	OCT
TaSRS1-1B	665	673	Auxin responsive	CGCGGATC	OCT
TaSRS1-1B	907	915	Auxin responsive	CGCGGATC	OCT
TaSRS1-1D	588	596	Auxin responsive	CGCGGATC	OCT
TaSRS1-1D	883	891	Auxin responsive	CGCGGATC	OCT
TaSRS2-3A	52	60	Auxin responsive	CACGGATC	dOCT
TaSRS2-3A	9	15	Auxin responsive	AACGAC	TGA-element
TaSRS2-3A	737	743	Auxin responsive	AACGAC	TGA-element
TaSRS2-3B	904	910	Auxin responsive	AACGAC	TGA-element
TaSRS2-3D	834	840	Auxin responsive	AACGAC	TGA-element
TaSRS4-7B	17	25	Auxin responsive	CTCGGATC	dOCT
TaSRS4-7B	69	75	Auxin responsive	AACGAC	TGA-element
TaSRS4-7D	1220	1226	Auxin responsive	AACGAC	TGA-element
TaSRS5-7A	52	60	Auxin responsive	TGACGTAA	TGA-box
TaSRS5-7D	121	129	Auxin responsive	CTCGGATC	dOCT
TaSRS1-1A	579	585	Light responsive	CCGTCC	CCGTCC motif
TaSRS1-1A	583	589	Light responsive	CCGTCC	CCGTCC motif
TaSRS1-1A	1633	1639	Light responsive	CCGTCC	CCGTCC motif
TaSRS1-1A	579	585	Light responsive	CCGTCC	CCGTCC-box
TaSRS1-1A	583	589	Light responsive	CCGTCC	CCGTCC-box
TaSRS1-1A	1633	1639	Light responsive	CCGTCC	CCGTCC-box
TaSRS1-1A	1278	1285	Light responsive	GATAGGA	GATA-motif
TaSRS1-1A	807	813	Light responsive	GGGCGG	Sp1
TaSRS1-1A	1050	1056	Light responsive	GGGCGG	Sp1
TaSRS1-1A	1257	1263	Light responsive	GGGCGG	Sp1
TaSRS1-1A	1821	1827	Light responsive	GGGCGG	Sp1
TaSRS1-1A	447	456	Light responsive	GACACGTATG	ACE
TaSRS1-1A	1354	1362	Light responsive	CTTTATCA	LAMP-element
TaSRS1-1A	1026	1033	Light responsive	TCTCCCT	TCCC-motif
TaSRS1-1A	34	43	Light responsive	GTGTGTGAA	GT1-motif
TaSRS1-1A	638	644	Light responsive	CACGTG	G-box
TaSRS1-1A	638	644	Light responsive	CACGTG	G-Box
TaSRS1-1B	835	841	Light responsive	GGGCGG	Sp1
TaSRS1-1B	1065	1071	Light responsive	GGGCGG	Sp1
TaSRS1-1B	650	656	Light responsive	CACGTG	G-Box
TaSRS1-1B	1349	1355	Light responsive	CACGTT	G-Box
TaSRS1-1B	424	430	Light responsive	CACGAC	G-box
TaSRS1-1B	501	507	Light responsive	TACGTG	G-box
TaSRS1-1B	650	656	Light responsive	CACGTG	G-box
TaSRS1-1B	1045	1052	Light responsive	TCTCCCT	TCCC-motif
TaSRS1-1B	1340	1347	Light responsive	TCTCCCT	TCCC-motif
TaSRS1-1B	1305	1312	Light responsive	GATAGGA	GATA-motif
TaSRS1-1D	512	518	Light responsive	CCGTCC	CCGTCC motif
TaSRS1-1D	1278	1285	Light responsive	GATAGGA	GATA-motif
TaSRS1-1D	512	518	Light responsive	CCGTCC	CCGTCC-box
TaSRS1-1D	341	347	Light responsive	CACGAC	G-box
TaSRS1-1D	381	387	Light responsive	CACGAC	G-box
TaSRS1-1D	419	425	Light responsive	TACGTG	G-box
TaSRS1-1D	573	579	Light responsive	CACGTG	G-box
TaSRS1-1D	636	642	Light responsive	GGTTAA	GT1-motif
TaSRS1-1D	1313	1320	Light responsive	TCTCCCT	TCCC-motif
TaSRS1-1D	573	579	Light responsive	CACGTG	G-Box
TaSRS1-1D	807	813	Light responsive	GGGCGG	Sp1
TaSRS1-1D	1040	1046	Light responsive	GGGCGG	Sp1
TaSRS2-3A	237	243	Light responsive	CCGTCC	CCGTCC motif
TaSRS2-3A	643	649	Light responsive	CCGTCC	CCGTCC motif
TaSRS2-3A	647	653	Light responsive	CCGTCC	CCGTCC motif
TaSRS2-3A	1094	1100	Light responsive	CCGTCC	CCGTCC motif
TaSRS2-3A	1348	1354	Light responsive	CCGTCC	CCGTCC motif
TaSRS2-3A	1666	1672	Light responsive	CCGTCC	CCGTCC motif
TaSRS2-3A	1993	1999	Light responsive	CCGTCC	CCGTCC motif
TaSRS2-3A	237	243	Light responsive	CCGTCC	CCGTCC-box
TaSRS2-3A	643	649	Light responsive	CCGTCC	CCGTCC-box
TaSRS2-3A	647	653	Light responsive	CCGTCC	CCGTCC-box
TaSRS2-3A	1094	1100	Light responsive	CCGTCC	CCGTCC-box
TaSRS2-3A	1348	1354	Light responsive	CCGTCC	CCGTCC-box
TaSRS2-3A	1666	1672	Light responsive	CCGTCC	CCGTCC-box
TaSRS2-3A	1993	1999	Light responsive	CCGTCC	CCGTCC-box
TaSRS2-3A	1232	1242	Light responsive	CATCGTGTGGC	GTGGC-motif
TaSRS2-3A	954	963	Light responsive	TGCTATCCA	ATC-motif
TaSRS2-3A	427	437	Light responsive	GAAAGGCAGAC	CAG-motif
TaSRS2-3A	716	726	Light responsive	GAAAGGCAGAC	CAG-motif
TaSRS2-3A	1768	1777	Light responsive	AAGGATAAGG	GATA-motif
TaSRS2-3A	1802	1809	Light responsive	GATAGGA	GATA-motif
TaSRS2-3A	556	563	Light responsive	TCTCCCT	TCCC-motif
TaSRS2-3A	1770	1778	Light responsive	AGATAAGG	I-box
TaSRS2-3A	1061	1067	Light responsive	GGGCGG	Sp1
TaSRS2-3A	1937	1943	Light responsive	GGGCGG	Sp1
TaSRS2-3B	109	115	Light responsive	CCGTCC	CCGTCC motif
TaSRS2-3B	731	737	Light responsive	CCGTCC	CCGTCC motif
TaSRS2-3B	1087	1093	Light responsive	CCGTCC	CCGTCC motif
TaSRS2-3B	1095	1101	Light responsive	CCGTCC	CCGTCC motif
TaSRS2-3B	1490	1496	Light responsive	CCGTCC	CCGTCC motif
TaSRS2-3B	1629	1635	Light responsive	CCGTCC	CCGTCC motif
TaSRS2-3B	1633	1639	Light responsive	CCGTCC	CCGTCC motif
TaSRS2-3B	1797	1803	Light responsive	CCGTCC	CCGTCC motif
TaSRS2-3B	109	115	Light responsive	CCGTCC	CCGTCC-box
TaSRS2-3B	731	737	Light responsive	CCGTCC	CCGTCC-box
TaSRS2-3B	1087	1093	Light responsive	CCGTCC	CCGTCC-box
TaSRS2-3B	1095	1101	Light responsive	CCGTCC	CCGTCC-box
TaSRS2-3B	1490	1496	Light responsive	CCGTCC	CCGTCC-box
TaSRS2-3B	1629	1635	Light responsive	CCGTCC	CCGTCC-box
TaSRS2-3B	1633	1639	Light responsive	CCGTCC	CCGTCC-box
TaSRS2-3B	1797	1803	Light responsive	CCGTCC	CCGTCC-box
TaSRS2-3B	1706	1716	Light responsive	ACCTAACCCGC	chs-Unit 1 m1
TaSRS2-3B	48	54	Light responsive	GGGCGG	Sp1
TaSRS2-3B	1494	1500	Light responsive	GGGCGG	Sp1
TaSRS2-3B	1701	1707	Light responsive	GGGCGG	Sp1
TaSRS2-3B	1722	1728	Light responsive	GGGCGG	Sp1
TaSRS2-3B	1853	1859	Light responsive	GGGCGG	Sp1
TaSRS2-3B	40	46	Light responsive	CACGAC	G-box
TaSRS2-3B	455	461	Light responsive	TACGTG	G-box
TaSRS2-3B	756	762	Light responsive	CACGTC	G-box
TaSRS2-3B	1408	1414	Light responsive	CACGAC	G-box
TaSRS2-3D	669	675	Light responsive	CACGTC	G-box
TaSRS2-3D	1052	1059	Light responsive	TCTCCCT	TCCC-motif
TaSRS2-3D	1701	1707	Light responsive	GGGCGG	Sp1
TaSRS2-3D	423	429	Light responsive	ATTAAT	Box 4
TaSRS2-3D	427	433	Light responsive	ATTAAT	Box 4
TaSRS2-3D	33	39	Light responsive	CCGTCC	CCGTCC motif
TaSRS2-3D	633	639	Light responsive	CCGTCC	CCGTCC motif
TaSRS2-3D	1063	1069	Light responsive	CCGTCC	CCGTCC motif
TaSRS2-3D	1471	1477	Light responsive	CCGTCC	CCGTCC motif
TaSRS2-3D	1475	1481	Light responsive	CCGTCC	CCGTCC motif
TaSRS2-3D	1776	1782	Light responsive	CCGTCC	CCGTCC motif
TaSRS2-3D	33	39	Light responsive	CCGTCC	CCGTCC-box
TaSRS2-3D	633	639	Light responsive	CCGTCC	CCGTCC-box
TaSRS2-3D	1063	1069	Light responsive	CCGTCC	CCGTCC-box
TaSRS2-3D	1471	1477	Light responsive	CCGTCC	CCGTCC-box
TaSRS2-3D	1475	1481	Light responsive	CCGTCC	CCGTCC-box
TaSRS2-3D	1776	1782	Light responsive	CCGTCC	CCGTCC-box
TaSRS3-5A	701	707	Light responsive	CACGTT	G-Box
TaSRS3-5A	1965	1972	Light responsive	TCTCCCT	TCCC-motif
TaSRS3-5A	52	58	Light responsive	CACGTC	G-box
TaSRS3-5A	367	373	Light responsive	CACGAC	G-box
TaSRS3-5A	382	388	Light responsive	CACGAC	G-box
TaSRS3-5A	464	470	Light responsive	CACGTC	G-box
TaSRS3-5A	597	603	Light responsive	CACGTC	G-box
TaSRS3-5A	651	657	Light responsive	CACGAC	G-box
TaSRS3-5A	657	663	Light responsive	CACGAC	G-box
TaSRS3-5A	11	17	Light responsive	GGGCGG	Sp1
TaSRS3-5A	1198	1204	Light responsive	GGGCGG	Sp1
TaSRS3-5A	231	237	Light responsive	CCGTCC	CCGTCC-box
TaSRS3-5A	841	847	Light responsive	CCGTCC	CCGTCC-box
TaSRS3-5A	116	123	Light responsive	GATAGGG	GATA-motif
TaSRS3-5A	231	237	Light responsive	CCGTCC	CCGTCC motif
TaSRS3-5A	841	847	Light responsive	CCGTCC	CCGTCC motif
TaSRS3-5B	433	439	Light responsive	CCGTCC	CCGTCC-box
TaSRS3-5B	1187	1193	Light responsive	CCGTCC	CCGTCC-box
TaSRS3-5B	433	439	Light responsive	CCGTCC	CCGTCC motif
TaSRS3-5B	1187	1193	Light responsive	CCGTCC	CCGTCC motif
TaSRS3-5B	1052	1058	Light responsive	CACGTT	G-Box
TaSRS3-5B	1965	1972	Light responsive	TCTCCCT	TCCC-motif
TaSRS3-5B	85	94	Light responsive	GCCACGTGGA	G-box
TaSRS3-5B	248	254	Light responsive	TACGTG	G-box
TaSRS3-5B	453	459	Light responsive	CACGAC	G-box
TaSRS3-5B	456	462	Light responsive	CACGTC	G-box
TaSRS3-5B	806	812	Light responsive	CACGTC	G-box
TaSRS3-5B	937	943	Light responsive	CACGTC	G-box
TaSRS3-5B	995	1001	Light responsive	CACGAC	G-box
TaSRS3-5B	1001	1007	Light responsive	TACGTG	G-box
TaSRS3-5B	1782	1791	Light responsive	GCCACGTGGA	G-box
TaSRS3-5B	130	136	Light responsive	GGGCGG	Sp1
TaSRS3-5B	397	403	Light responsive	GGGCGG	Sp1
TaSRS3-5B	429	435	Light responsive	GGGCGG	Sp1
TaSRS3-5B	754	760	Light responsive	GGGCGG	Sp1
TaSRS3-5B	759	765	Light responsive	GGGCGG	Sp1
TaSRS3-5B	763	769	Light responsive	GGGCGG	Sp1
TaSRS3-5B	834	840	Light responsive	GGGCGG	Sp1
TaSRS3-5B	1512	1518	Light responsive	GGGCGG	Sp1
TaSRS3-5B	1551	1557	Light responsive	GGGCGG	Sp1
TaSRS3-5D	1191	1197	Light responsive	CCGTCC	CCGTCC motif
TaSRS3-5D	1191	1197	Light responsive	CCGTCC	CCGTCC-box
TaSRS3-5D	1965	1972	Light responsive	TCTCCCT	TCCC-motif
TaSRS3-5D	162	168	Light responsive	TACGTG	G-box
TaSRS3-5D	379	385	Light responsive	CACGTC	G-box
TaSRS3-5D	829	835	Light responsive	CACGTC	G-box
TaSRS3-5D	962	968	Light responsive	CACGTC	G-box
TaSRS3-5D	1016	1022	Light responsive	CACGAC	G-box
TaSRS3-5D	1781	1790	Light responsive	GCCACGTGGA	G-box
TaSRS3-5D	1057	1063	Light responsive	CACGTT	G-Box
TaSRS3-5D	37	43	Light responsive	GGGCGG	Sp1
TaSRS3-5D	322	328	Light responsive	GGGCGG	Sp1
TaSRS3-5D	782	788	Light responsive	GGGCGG	Sp1
TaSRS3-5D	857	863	Light responsive	GGGCGG	Sp1
TaSRS3-5D	1459	1465	Light responsive	GGGCGG	Sp1
TaSRS3-5D	1547	1553	Light responsive	GGGCGG	Sp1
TaSRS4-7A	568	574	Light responsive	GGGCGG	Sp1
TaSRS4-7A	531	538	Light responsive	AACCTAA	MRE
TaSRS4-7A	1298	1304	Light responsive	CACGTT	G-Box
TaSRS4-7A	1786	1792	Light responsive	GGTTAA	GT1-motif
TaSRS4-7A	1521	1527	Light responsive	CACGTC	G-box
TaSRS4-7A	1498	1507.5	Light responsive	CAAATGAA(A/G)A	Gap-box
TaSRS4-7A	1727	1733	Light responsive	CCGTCC	CCGTCC-box
TaSRS4-7A	1731	1737	Light responsive	CCGTCC	CCGTCC-box
TaSRS4-7A	1737	1743	Light responsive	CCGTCC	CCGTCC-box
TaSRS4-7A	194	201	Light responsive	GATAGGG	GATA-motif
TaSRS4-7A	1664	1671	Light responsive	GATAGGG	GATA-motif
TaSRS4-7A	1727	1733	Light responsive	CCGTCC	CCGTCC motif
TaSRS4-7A	1731	1737	Light responsive	CCGTCC	CCGTCC motif
TaSRS4-7A	1737	1743	Light responsive	CCGTCC	CCGTCC motif
TaSRS4-7B	1914	1923	Light responsive	AATCTAATCC	ATCT-motif
TaSRS4-7B	1731	1737	Light responsive	CCGTCC	CCGTCC motif
TaSRS4-7B	1735	1741	Light responsive	CCGTCC	CCGTCC motif
TaSRS4-7B	1741	1747	Light responsive	CCGTCC	CCGTCC motif
TaSRS4-7B	455	465	Light responsive	ATCCCACCTAC	L-box
TaSRS4-7B	1731	1737	Light responsive	CCGTCC	CCGTCC-box
TaSRS4-7B	1735	1741	Light responsive	CCGTCC	CCGTCC-box
TaSRS4-7B	1741	1747	Light responsive	CCGTCC	CCGTCC-box
TaSRS4-7B	1668	1675	Light responsive	GATAGGG	GATA-motif
TaSRS4-7B	1790	1796	Light responsive	GGTTAA	GT1-motif
TaSRS4-7B	541	547	Light responsive	CACGTG	G-box
TaSRS4-7B	760	766	Light responsive	CACGAC	G-box
TaSRS4-7B	1368	1374	Light responsive	CACGAC	G-box
TaSRS4-7B	1515	1521	Light responsive	CACGTC	G-box
TaSRS4-7B	1977	1983	Light responsive	CACGTC	G-box
TaSRS4-7B	557	564	Light responsive	TCTCCCT	TCCC-motif
TaSRS4-7B	1492	1501.5	Light responsive	CAAATGAA(A/G)A	Gap-box
TaSRS4-7B	541	547	Light responsive	CACGTG	G-Box
TaSRS4-7B	126	132	Light responsive	GGGCGG	Sp1
TaSRS4-7B	732	738	Light responsive	GGGCGG	Sp1
TaSRS4-7B	738	744	Light responsive	GGGCGG	Sp1
TaSRS4-7B	859	865	Light responsive	GGGCGG	Sp1
TaSRS4-7B	875	881	Light responsive	GGGCGG	Sp1
TaSRS4-7B	895	901	Light responsive	GGGCGG	Sp1
TaSRS4-7B	1129	1135	Light responsive	GGGCGG	Sp1
TaSRS4-7D	1477	1486.5	Light responsive	CAAATGAA(A/G)A	Gap-box
TaSRS4-7D	1500	1506	Light responsive	CACGTC	G-box
TaSRS4-7D	54	60	Light responsive	GGTTAA	GT1-motif
TaSRS4-7D	166	172	Light responsive	GGTTAA	GT1-motif
TaSRS4-7D	1779	1785	Light responsive	GGTTAA	GT1-motif
TaSRS4-7D	537	544	Light responsive	TCTCCCT	TCCC-motif
TaSRS4-7D	598	604	Light responsive	GGGCGG	Sp1
TaSRS4-7D	713	719	Light responsive	GGGCGG	Sp1
TaSRS4-7D	719	725	Light responsive	GGGCGG	Sp1
TaSRS4-7D	840	846	Light responsive	GGGCGG	Sp1
TaSRS4-7D	875	881	Light responsive	GGGCGG	Sp1
TaSRS4-7D	1125	1131	Light responsive	GGGCGG	Sp1
TaSRS4-7D	1186	1192	Light responsive	GGGCGG	Sp1
TaSRS4-7D	36	45	Light responsive	AATCTAATCC	ATCT-motif
TaSRS4-7D	1720	1726	Light responsive	CCGTCC	CCGTCC motif
TaSRS4-7D	1724	1730	Light responsive	CCGTCC	CCGTCC motif
TaSRS4-7D	1730	1736	Light responsive	CCGTCC	CCGTCC motif
TaSRS4-7D	1653	1660	Light responsive	GATAGGG	GATA-motif
TaSRS4-7D	1720	1726	Light responsive	CCGTCC	CCGTCC-box
TaSRS4-7D	1724	1730	Light responsive	CCGTCC	CCGTCC-box
TaSRS4-7D	1730	1736	Light responsive	CCGTCC	CCGTCC-box
TaSRS5-7A	16	22	Light responsive	CACGTT	G-Box
TaSRS5-7A	14	22	Light responsive	TAAACGTG	G-box
TaSRS5-7A	1203	1211	Light responsive	AGATAAGG	I-box
TaSRS5-7A	1433	1442	Light responsive	gGATAAGGTG	I-box
TaSRS5-7A	155	164	Light responsive	AAGGATAAGG	GATA-motif
TaSRS5-7A	804	811	Light responsive	GATAGGA	GATA-motif
TaSRS5-7A	809	816	Light responsive	GATAGGA	GATA-motif
TaSRS5-7A	50	56	Light responsive	TCTTAC	TCT-motif
TaSRS5-7A	1867	1873	Light responsive	TCTTAC	TCT-motif
TaSRS5-7B	1194	1202	Light responsive	AGATAAGG	I-box
TaSRS5-7B	1421	1430	Light responsive	gGATAAGGTG	I-box
TaSRS5-7B	514	520	Light responsive	CACGTC	G-box
TaSRS5-7B	591	598	Light responsive	GATAGGG	GATA-motif
TaSRS5-7B	785	792	Light responsive	GATAGGA	GATA-motif
TaSRS5-7B	790	797	Light responsive	GATAGGA	GATA-motif
TaSRS5-7B	1865	1871	Light responsive	TCTTAC	TCT-motif
TaSRS5-7D	456	466	Light responsive	AAGATAAGATT	GATA-motif
TaSRS5-7D	482	489	Light responsive	GATAGGA	GATA-motif
TaSRS5-7D	796	803	Light responsive	GATAGGA	GATA-motif
TaSRS5-7D	801	808	Light responsive	GATAGGA	GATA-motif
TaSRS5-7D	1104	1113	Light responsive	AAGGATAAGG	GATA-motif
TaSRS5-7D	1867	1873	Light responsive	TCTTAC	TCT-motif
TaSRS5-7D	531	537	Light responsive	ATTAAT	Box 4
TaSRS5-7D	1211	1219	Light responsive	AGATAAGG	I-box
TaSRS5-7D	1441	1450	Light responsive	gGATAAGGTG	I-box
TaSRS5-7D	62	72	Light responsive	CATCGTGTGGC	GTGGC-motif
TaSRS1-1B	924	931	Elicitor responsive	AGCCACC	box S
TaSRS2-3A	21	28	Elicitor responsive	AGCCACC	box S
TaSRS2-3A	1022	1029	Elicitor responsive	TCTCTTA	Myc
TaSRS2-3D	844	851	Elicitor responsive	AGCCACC	box S
TaSRS4-7B	685	692	Elicitor responsive	AGCCACC	box S
TaSRS4-7D	665	672	Elicitor responsive	AGCCACC	box S
TaSRS1-1A	304	309	MeJA responsive	CGTCA	CGTCA-motif
TaSRS1-1A	1059	1064	MeJA responsive	CGTCA	CGTCA-motif
TaSRS1-1A	304	309	MeJA responsive	TGACG	TGACG-motif
TaSRS1-1A	1059	1064	MeJA responsive	TGACG	TGACG-motif
TaSRS1-1A	1518	1524	MeJA responsive	CCACCT	WRE3
TaSRS1-1B	297	302	MeJA responsive	TGACG	TGACG-motif
TaSRS1-1B	415	420	MeJA responsive	TGACG	TGACG-motif
TaSRS1-1B	660	665	MeJA responsive	TGACG	TGACG-motif
TaSRS1-1B	1074	1079	MeJA responsive	TGACG	TGACG-motif
TaSRS1-1B	297	302	MeJA responsive	CGTCA	CGTCA-motif
TaSRS1-1B	415	420	MeJA responsive	CGTCA	CGTCA-motif
TaSRS1-1B	660	665	MeJA responsive	CGTCA	CGTCA-motif
TaSRS1-1B	1074	1079	MeJA responsive	CGTCA	CGTCA-motif
TaSRS1-1B	1522	1528	MeJA responsive	CCACCT	WRE3
TaSRS1-1D	1516	1522	MeJA responsive	CCACCT	WRE3
TaSRS1-1D	77	82	MeJA responsive	CGTCA	CGTCA-motif
TaSRS1-1D	209	214	MeJA responsive	CGTCA	CGTCA-motif
TaSRS1-1D	248	253	MeJA responsive	CGTCA	CGTCA-motif
TaSRS1-1D	332	337	MeJA responsive	CGTCA	CGTCA-motif
TaSRS1-1D	360	365	MeJA responsive	CGTCA	CGTCA-motif
TaSRS1-1D	935	940	MeJA responsive	CGTCA	CGTCA-motif
TaSRS1-1D	1049	1054	MeJA responsive	CGTCA	CGTCA-motif
TaSRS1-1D	77	82	MeJA responsive	TGACG	TGACG-motif
TaSRS1-1D	209	214	MeJA responsive	TGACG	TGACG-motif
TaSRS1-1D	248	253	MeJA responsive	TGACG	TGACG-motif
TaSRS1-1D	332	337	MeJA responsive	TGACG	TGACG-motif
TaSRS1-1D	360	365	MeJA responsive	TGACG	TGACG-motif
TaSRS1-1D	935	940	MeJA responsive	TGACG	TGACG-motif
TaSRS1-1D	1049	1054	MeJA responsive	TGACG	TGACG-motif
TaSRS2-3A	741	747	MeJA responsive	TTGACC	W box
TaSRS2-3A	1486	1492	MeJA responsive	TTGACC	W box
TaSRS2-3A	1522	1528	MeJA responsive	CCACCT	WRE3
TaSRS2-3A	1330	1339	MeJA responsive	ACATTACGG	WUN-motif
TaSRS2-3A	1678	1683	MeJA responsive	TGACG	TGACG-motif
TaSRS2-3A	1678	1683	MeJA responsive	CGTCA	CGTCA-motif
TaSRS2-3B	92	97	MeJA responsive	CGTCA	CGTCA-motif
TaSRS2-3B	441	446	MeJA responsive	CGTCA	CGTCA-motif
TaSRS2-3B	837	842	MeJA responsive	CGTCA	CGTCA-motif
TaSRS2-3B	1578	1583	MeJA responsive	CGTCA	CGTCA-motif
TaSRS2-3B	92	97	MeJA responsive	TGACG	TGACG-motif
TaSRS2-3B	441	446	MeJA responsive	TGACG	TGACG-motif
TaSRS2-3B	837	842	MeJA responsive	TGACG	TGACG-motif
TaSRS2-3B	1578	1583	MeJA responsive	TGACG	TGACG-motif
TaSRS2-3B	341	350	MeJA responsive	AAATTACTA	WUN-motif
TaSRS2-3D	234	243	MeJA responsive	AAATTACTA	WUN-motif
TaSRS2-3D	334	339	MeJA responsive	CGTCA	CGTCA-motif
TaSRS2-3D	750	755	MeJA responsive	CGTCA	CGTCA-motif
TaSRS2-3D	1135	1140	MeJA responsive	CGTCA	CGTCA-motif
TaSRS2-3D	1571	1576	MeJA responsive	CGTCA	CGTCA-motif
TaSRS2-3D	334	339	MeJA responsive	TGACG	TGACG-motif
TaSRS2-3D	750	755	MeJA responsive	TGACG	TGACG-motif
TaSRS2-3D	1135	1140	MeJA responsive	TGACG	TGACG-motif
TaSRS2-3D	1571	1576	MeJA responsive	TGACG	TGACG-motif
TaSRS3-5A	173	178	MeJA responsive	TGACG	TGACG-motif
TaSRS3-5A	173	178	MeJA responsive	CGTCA	CGTCA-motif
TaSRS3-5A	572	578	MeJA responsive	TTGACC	W box
TaSRS3-5A	803	809	MeJA responsive	TTGACC	W box
TaSRS3-5B	912	918	MeJA responsive	TTGACC	W box
TaSRS3-5B	1155	1161	MeJA responsive	TTGACC	W box
TaSRS3-5B	1811	1817	MeJA responsive	CCACCT	WRE3
TaSRS3-5B	477	482	MeJA responsive	TGACG	TGACG-motif
TaSRS3-5B	477	482	MeJA responsive	CGTCA	CGTCA-motif
TaSRS3-5D	937	943	MeJA responsive	TTGACC	W box
TaSRS3-5D	1159	1165	MeJA responsive	TTGACC	W box
TaSRS3-5D	1810	1816	MeJA responsive	CCACCT	WRE3
TaSRS3-5D	400	405	MeJA responsive	CGTCA	CGTCA-motif
TaSRS3-5D	400	405	MeJA responsive	TGACG	TGACG-motif
TaSRS4-7A	253	259	MeJA responsive	CCACCT	WRE3
TaSRS4-7B	427	433	MeJA responsive	CCACCT	WRE3
TaSRS4-7B	449	455	MeJA responsive	CCACCT	WRE3
TaSRS4-7D	407	413	MeJA responsive	CCACCT	WRE3
TaSRS4-7D	429	435	MeJA responsive	CCACCT	WRE3
TaSRS4-7D	294	299	MeJA responsive	CGTCA	CGTCA-motif
TaSRS4-7D	944	949	MeJA responsive	CGTCA	CGTCA-motif
TaSRS4-7D	1141	1146	MeJA responsive	CGTCA	CGTCA-motif
TaSRS4-7D	294	299	MeJA responsive	TGACG	TGACG-motif
TaSRS4-7D	944	949	MeJA responsive	TGACG	TGACG-motif
TaSRS4-7D	1141	1146	MeJA responsive	TGACG	TGACG-motif
TaSRS5-7A	55	60	MeJA responsive	TGACG	TGACG-motif
TaSRS5-7A	55	60	MeJA responsive	CGTCA	CGTCA-motif
TaSRS5-7B	352	357	MeJA responsive	TGACG	TGACG-motif
TaSRS5-7B	513	518	MeJA responsive	TGACG	TGACG-motif
TaSRS5-7B	352	357	MeJA responsive	CGTCA	CGTCA-motif
TaSRS5-7B	513	518	MeJA responsive	CGTCA	CGTCA-motif
TaSRS5-7D	210	215	MeJA responsive	TGACG	TGACG-motif
TaSRS5-7D	574	579	MeJA responsive	TGACG	TGACG-motif
TaSRS5-7D	210	215	MeJA responsive	CGTCA	CGTCA-motif
TaSRS5-7D	574	579	MeJA responsive	CGTCA	CGTCA-motif
TaSRS5-7D	28	34	MeJA responsive	CCACCT	WRE3
TaSRS5-7D	146	152	MeJA responsive	CCACCT	WRE3
TaSRS1-1B	63	72	Salicylic acid responsive	TCATCTTCAT	TCA
TaSRS1-1B	192	201	Salicylic acid responsive	CCATCTTTTT	TCA-element
TaSRS2-3A	1452	1461	Salicylic acid responsive	TCATCTTCAT	TCA
TaSRS5-7D	484	493	Salicylic acid responsive	CCATCTTTTT	TCA-element
TaSRS1-1A	1552	1561	Development responsive	gGTAAAGAAA	AAGAA-motif
TaSRS1-1A	579	585	Development responsive	CCGTCC	A-box
TaSRS1-1A	583	589	Development responsive	CCGTCC	A-box
TaSRS1-1A	1633	1639	Development responsive	CCGTCC	A-box
TaSRS1-1A	252	258	Development responsive	GCCACT	CAT-box
TaSRS1-1A	1220	1226	Development responsive	GCCACT	CAT-box
TaSRS1-1B	1237	1243	Development responsive	GCCACT	CAT-box
TaSRS1-1B	479	488.5	Development responsive	GTAAT(G/C)ATTAC	HD-Zip 3
TaSRS1-1B	308	315	Development responsive	GAAAGAA	AAGAA-motif
TaSRS1-1B	1556	1565	Development responsive	gGTAAAGAAA	AAGAA-motif
TaSRS1-1D	512	518	Development responsive	CCGTCC	A-box
TaSRS1-1D	1550	1559	Development responsive	gGTAAAGAAA	AAGAA-motif
TaSRS1-1D	1215	1221	Development responsive	GCCACT	CAT-box
TaSRS2-3A	413	419	Development responsive	GCCACT	CAT-box
TaSRS2-3A	1417	1423	Development responsive	GCCACT	CAT-box
TaSRS2-3A	398	407	Development responsive	gGTAAAGAAA	AAGAA-motif
TaSRS2-3A	237	243	Development responsive	CCGTCC	A-box
TaSRS2-3A	643	649	Development responsive	CCGTCC	A-box
TaSRS2-3A	647	653	Development responsive	CCGTCC	A-box
TaSRS2-3A	1094	1100	Development responsive	CCGTCC	A-box
TaSRS2-3A	1348	1354	Development responsive	CCGTCC	A-box
TaSRS2-3A	1666	1672	Development responsive	CCGTCC	A-box
TaSRS2-3A	1993	1999	Development responsive	CCGTCC	A-box
TaSRS2-3B	781	788	Development responsive	GAAAGAA	AAGAA-motif
TaSRS2-3B	109	115	Development responsive	CCGTCC	A-box
TaSRS2-3B	731	737	Development responsive	CCGTCC	A-box
TaSRS2-3B	1087	1093	Development responsive	CCGTCC	A-box
TaSRS2-3B	1095	1101	Development responsive	CCGTCC	A-box
TaSRS2-3B	1490	1496	Development responsive	CCGTCC	A-box
TaSRS2-3B	1629	1635	Development responsive	CCGTCC	A-box
TaSRS2-3B	1633	1639	Development responsive	CCGTCC	A-box
TaSRS2-3B	1797	1803	Development responsive	CCGTCC	A-box
TaSRS2-3B	1666	1672	Development responsive	GCCACT	CAT-box
TaSRS2-3D	1649	1655	Development responsive	GCCACT	CAT-box
TaSRS2-3D	33	39	Development responsive	CCGTCC	A-box
TaSRS2-3D	633	639	Development responsive	CCGTCC	A-box
TaSRS2-3D	1063	1069	Development responsive	CCGTCC	A-box
TaSRS2-3D	1471	1477	Development responsive	CCGTCC	A-box
TaSRS2-3D	1475	1481	Development responsive	CCGTCC	A-box
TaSRS2-3D	1776	1782	Development responsive	CCGTCC	A-box
TaSRS3-5A	1150	1156	Development responsive	GCCACT	CAT-box
TaSRS3-5A	751	758	Development responsive	GAAAGAA	AAGAA-motif
TaSRS3-5A	231	237	Development responsive	CCGTCC	A-box
TaSRS3-5A	841	847	Development responsive	CCGTCC	A-box
TaSRS3-5B	1102	1109	Development responsive	GAAAGAA	AAGAA-motif
TaSRS3-5B	433	439	Development responsive	CCGTCC	A-box
TaSRS3-5B	1187	1193	Development responsive	CCGTCC	A-box
TaSRS3-5B	1492	1498	Development responsive	GCCACT	CAT-box
TaSRS3-5D	1107	1114	Development responsive	GAAAGAA	AAGAA-motif
TaSRS3-5D	1191	1197	Development responsive	CCGTCC	A-box
TaSRS3-5D	1499	1505	Development responsive	GCCACT	CAT-box
TaSRS4-7A	1727	1733	Development responsive	CCGTCC	A-box
TaSRS4-7A	1731	1737	Development responsive	CCGTCC	A-box
TaSRS4-7A	1737	1743	Development responsive	CCGTCC	A-box
TaSRS4-7B	1731	1737	Development responsive	CCGTCC	A-box
TaSRS4-7B	1735	1741	Development responsive	CCGTCC	A-box
TaSRS4-7B	1741	1747	Development responsive	CCGTCC	A-box
TaSRS4-7D	114	120	Development responsive	GCCACT	CAT-box
TaSRS4-7D	784	790	Development responsive	GCCACT	CAT-box
TaSRS4-7D	815	821	Development responsive	GCCACT	CAT-box
TaSRS4-7D	1720	1726	Development responsive	CCGTCC	A-box
TaSRS4-7D	1724	1730	Development responsive	CCGTCC	A-box
TaSRS4-7D	1730	1736	Development responsive	CCGTCC	A-box
TaSRS5-7A	694	700	Development responsive	GCCACT	CAT-box
TaSRS5-7A	99	108	Development responsive	gGTAAAGAAA	AAGAA-motif
TaSRS5-7A	819	828	Development responsive	gGTAAAGAAA	AAGAA-motif
TaSRS5-7A	1144	1151	Development responsive	GAAAGAA	AAGAA-motif
TaSRS5-7B	800	809	Development responsive	gGTAAAGAAA	AAGAA-motif
TaSRS5-7B	1135	1142	Development responsive	GAAAGAA	AAGAA-motif
TaSRS5-7D	811	820	Development responsive	gGTAAAGAAA	AAGAA-motif
TaSRS5-7D	1152	1159	Development responsive	GAAAGAA	AAGAA-motif
TaSRS3-5A	995	1003	Seed-specific regulation	CATGCATG	RY-element
TaSRS3-5B	291	299	Seed-specific regulation	CATGCATG	RY-element
TaSRS3-5B	727	735	Seed-specific regulation	CATGCATG	RY-element
TaSRS3-5B	1341	1349	Seed-specific regulation	CATGCATG	RY-element
TaSRS3-5D	199	207	Seed-specific regulation	CATGCATG	RY-element
TaSRS3-5D	1345	1353	Seed-specific regulation	CATGCATG	RY-element

## Sheet: Sheet2
Table S3. Distribution of CREs in the promoter region of TaSRS genes.
Gene name	Start	Stop	CRE	Fucntion
TaSRS1-1A	34	43	GT1-motif	Light responsive
TaSRS1-1A	64	70	LTR	Low-temperature responsive
TaSRS1-1A	73	78	STRE	Stress responsive
TaSRS1-1A	252	258	CAT-box	Development responsive
TaSRS1-1A	304	309	CGTCA-motif	MeJA responsive
TaSRS1-1A	304	309	TGACG-motif	MeJA responsive
TaSRS1-1A	304	309	as-1	Stress responsive
TaSRS1-1A	431	437	MYC	Stress responsive
TaSRS1-1A	447	456	ACE	Light responsive
TaSRS1-1A	463	469	DRE core	Stress responsive
TaSRS1-1A	474	480	MYC	Stress responsive
TaSRS1-1A	498	504	DRE core	Stress responsive
TaSRS1-1A	521	527	ARE	Anaerobic induction
TaSRS1-1A	579	585	A-box	Development responsive
TaSRS1-1A	579	585	CCGTCC motif	Light responsive
TaSRS1-1A	579	585	CCGTCC-box	Light responsive
TaSRS1-1A	583	589	A-box	Development responsive
TaSRS1-1A	583	589	CCGTCC motif	Light responsive
TaSRS1-1A	583	589	CCGTCC-box	Light responsive
TaSRS1-1A	638	644	G-box	Light responsive
TaSRS1-1A	638	644	G-Box	Light responsive
TaSRS1-1A	807	813	Sp1	Light responsive
TaSRS1-1A	879	887	OCT	Auxin responsive
TaSRS1-1A	981	987	GC-motif	Anaerobic induction
TaSRS1-1A	1026	1033	TCCC-motif	Light responsive
TaSRS1-1A	1041	1046	STRE	Stress responsive
TaSRS1-1A	1050	1056	Sp1	Light responsive
TaSRS1-1A	1059	1064	CGTCA-motif	MeJA responsive
TaSRS1-1A	1059	1064	TGACG-motif	MeJA responsive
TaSRS1-1A	1059	1064	as-1	Stress responsive
TaSRS1-1A	1220	1226	CAT-box	Development responsive
TaSRS1-1A	1257	1263	Sp1	Light responsive
TaSRS1-1A	1265	1270	STRE	Stress responsive
TaSRS1-1A	1278	1285	GATA-motif	Light responsive
TaSRS1-1A	1304	1310	MYC	Stress responsive
TaSRS1-1A	1354	1362	LAMP-element	Light responsive
TaSRS1-1A	1413	1420	P-box	Gibberellin responsive
TaSRS1-1A	1518	1524	WRE3	MeJA responsive
TaSRS1-1A	1552	1561	AAGAA-motif	Development responsive
TaSRS1-1A	1570	1575	STRE	Stress responsive
TaSRS1-1A	1620	1625	STRE	Stress responsive
TaSRS1-1A	1633	1639	A-box	Development responsive
TaSRS1-1A	1633	1639	CCGTCC motif	Light responsive
TaSRS1-1A	1633	1639	CCGTCC-box	Light responsive
TaSRS1-1A	1780	1785	STRE	Stress responsive
TaSRS1-1A	1794	1800	GC-motif	Anaerobic induction
TaSRS1-1A	1821	1827	Sp1	Light responsive
TaSRS1-1A	1868	1874	DRE core	Stress responsive
TaSRS1-1A	1936	1942	GC-motif	Anaerobic induction
TaSRS1-1A	1985	1991	CCAAT-box	Stress responsive
TaSRS1-1A	1985	1991	MYB recognition site	Stress responsive
TaSRS1-1A	1995	2001	DRE core	Stress responsive
TaSRS1-1B	63	72	TCA	Salicylic acid responsive
TaSRS1-1B	68	77	O2-site	Gibberellin responsive
TaSRS1-1B	192	201	TCA-element	Salicylic acid responsive
TaSRS1-1B	243	249	MYB	Stress responsive
TaSRS1-1B	245	254	TC-rich repeats	Stress responsive
TaSRS1-1B	297	302	TGACG-motif	MeJA responsive
TaSRS1-1B	297	302	CGTCA-motif	MeJA responsive
TaSRS1-1B	297	302	as-1	Stress responsive
TaSRS1-1B	308	315	AAGAA-motif	Development responsive
TaSRS1-1B	308	317	TC-rich repeats	Stress responsive
TaSRS1-1B	317	323	Myb-binding site	Stress responsive
TaSRS1-1B	317	323	MYB	Stress responsive
TaSRS1-1B	334	340	DRE core	Stress responsive
TaSRS1-1B	391	397	LTR	Low-temperature responsive
TaSRS1-1B	415	420	TGACG-motif	MeJA responsive
TaSRS1-1B	415	420	CGTCA-motif	MeJA responsive
TaSRS1-1B	415	420	as-1	Stress responsive
TaSRS1-1B	424	430	G-box	Light responsive
TaSRS1-1B	479	488.5	HD-Zip 3	Development responsive
TaSRS1-1B	501	507	G-box	Light responsive
TaSRS1-1B	532	538	ARE	Anaerobic induction
TaSRS1-1B	650	656	G-Box	Light responsive
TaSRS1-1B	650	656	G-box	Light responsive
TaSRS1-1B	660	665	TGACG-motif	MeJA responsive
TaSRS1-1B	660	665	CGTCA-motif	MeJA responsive
TaSRS1-1B	660	665	as-1	Stress responsive
TaSRS1-1B	665	673	OCT	Auxin responsive
TaSRS1-1B	835	841	Sp1	Light responsive
TaSRS1-1B	907	915	OCT	Auxin responsive
TaSRS1-1B	924	931	box S	Elicitor responsive
TaSRS1-1B	1006	1012	GC-motif	Anaerobic induction
TaSRS1-1B	1045	1052	TCCC-motif	Light responsive
TaSRS1-1B	1065	1071	Sp1	Light responsive
TaSRS1-1B	1074	1079	TGACG-motif	MeJA responsive
TaSRS1-1B	1074	1079	CGTCA-motif	MeJA responsive
TaSRS1-1B	1074	1079	as-1	Stress responsive
TaSRS1-1B	1237	1243	CAT-box	Development responsive
TaSRS1-1B	1289	1294	STRE	Stress responsive
TaSRS1-1B	1305	1312	GATA-motif	Light responsive
TaSRS1-1B	1340	1347	TCCC-motif	Light responsive
TaSRS1-1B	1349	1355	G-Box	Light responsive
TaSRS1-1B	1396	1401	STRE	Stress responsive
TaSRS1-1B	1439	1446	P-box	Gibberellin responsive
TaSRS1-1B	1522	1528	WRE3	MeJA responsive
TaSRS1-1B	1556	1565	AAGAA-motif	Development responsive
TaSRS1-1B	1574	1579	STRE	Stress responsive
TaSRS1-1B	1624	1629	STRE	Stress responsive
TaSRS1-1B	1782	1787	STRE	Stress responsive
TaSRS1-1B	1871	1877	DRE core	Stress responsive
TaSRS1-1B	1925	1931	CCAAT-box	Stress responsive
TaSRS1-1B	1925	1931	MYB recognition site	Stress responsive
TaSRS1-1B	1995	2001	DRE core	Stress responsive
TaSRS1-1D	77	82	CGTCA-motif	MeJA responsive
TaSRS1-1D	77	82	TGACG-motif	MeJA responsive
TaSRS1-1D	77	82	as-1	Stress responsive
TaSRS1-1D	209	214	CGTCA-motif	MeJA responsive
TaSRS1-1D	209	214	TGACG-motif	MeJA responsive
TaSRS1-1D	209	214	as-1	Stress responsive
TaSRS1-1D	248	253	CGTCA-motif	MeJA responsive
TaSRS1-1D	248	253	TGACG-motif	MeJA responsive
TaSRS1-1D	248	253	as-1	Stress responsive
TaSRS1-1D	308	314	LTR	Low-temperature responsive
TaSRS1-1D	332	337	CGTCA-motif	MeJA responsive
TaSRS1-1D	332	337	TGACG-motif	MeJA responsive
TaSRS1-1D	332	337	as-1	Stress responsive
TaSRS1-1D	341	347	G-box	Light responsive
TaSRS1-1D	360	365	CGTCA-motif	MeJA responsive
TaSRS1-1D	360	365	TGACG-motif	MeJA responsive
TaSRS1-1D	360	365	as-1	Stress responsive
TaSRS1-1D	381	387	G-box	Light responsive
TaSRS1-1D	419	425	G-box	Light responsive
TaSRS1-1D	453	459	ARE	Anaerobic induction
TaSRS1-1D	512	518	A-box	Development responsive
TaSRS1-1D	512	518	CCGTCC motif	Light responsive
TaSRS1-1D	512	518	CCGTCC-box	Light responsive
TaSRS1-1D	573	579	G-box	Light responsive
TaSRS1-1D	573	579	G-Box	Light responsive
TaSRS1-1D	588	596	OCT	Auxin responsive
TaSRS1-1D	636	642	GT1-motif	Light responsive
TaSRS1-1D	807	813	Sp1	Light responsive
TaSRS1-1D	860	866	MYB	Stress responsive
TaSRS1-1D	883	891	OCT	Auxin responsive
TaSRS1-1D	935	940	CGTCA-motif	MeJA responsive
TaSRS1-1D	935	940	TGACG-motif	MeJA responsive
TaSRS1-1D	935	940	as-1	Stress responsive
TaSRS1-1D	979	985	GC-motif	Anaerobic induction
TaSRS1-1D	1018	1023	STRE	Stress responsive
TaSRS1-1D	1040	1046	Sp1	Light responsive
TaSRS1-1D	1049	1054	CGTCA-motif	MeJA responsive
TaSRS1-1D	1049	1054	TGACG-motif	MeJA responsive
TaSRS1-1D	1049	1054	as-1	Stress responsive
TaSRS1-1D	1215	1221	CAT-box	Development responsive
TaSRS1-1D	1254	1259	STRE	Stress responsive
TaSRS1-1D	1278	1285	GATA-motif	Light responsive
TaSRS1-1D	1313	1320	TCCC-motif	Light responsive
TaSRS1-1D	1328	1334	MYB recognition site	Stress responsive
TaSRS1-1D	1328	1334	CCAAT-box	Stress responsive
TaSRS1-1D	1374	1379	STRE	Stress responsive
TaSRS1-1D	1419	1426	P-box	Gibberellin responsive
TaSRS1-1D	1516	1522	WRE3	MeJA responsive
TaSRS1-1D	1535	1542	P-box	Gibberellin responsive
TaSRS1-1D	1550	1559	AAGAA-motif	Development responsive
TaSRS1-1D	1568	1573	STRE	Stress responsive
TaSRS1-1D	1614	1619	STRE	Stress responsive
TaSRS1-1D	1780	1785	STRE	Stress responsive
TaSRS1-1D	1868	1874	DRE core	Stress responsive
TaSRS1-1D	1936	1942	GC-motif	Anaerobic induction
TaSRS1-1D	1995	2001	DRE core	Stress responsive
TaSRS2-3A	9	15	TGA-element	Auxin responsive
TaSRS2-3A	21	28	box S	Elicitor responsive
TaSRS2-3A	52	60	dOCT	Auxin responsive
TaSRS2-3A	104	109	STRE	Stress responsive
TaSRS2-3A	237	243	A-box	Development responsive
TaSRS2-3A	237	243	CCGTCC motif	Light responsive
TaSRS2-3A	237	243	CCGTCC-box	Light responsive
TaSRS2-3A	398	407	AAGAA-motif	Development responsive
TaSRS2-3A	413	419	CAT-box	Development responsive
TaSRS2-3A	427	437	CAG-motif	Light responsive
TaSRS2-3A	443	448	STRE	Stress responsive
TaSRS2-3A	556	563	TCCC-motif	Light responsive
TaSRS2-3A	566	571	STRE	Stress responsive
TaSRS2-3A	643	649	A-box	Development responsive
TaSRS2-3A	643	649	CCGTCC motif	Light responsive
TaSRS2-3A	643	649	CCGTCC-box	Light responsive
TaSRS2-3A	647	653	A-box	Development responsive
TaSRS2-3A	647	653	CCGTCC motif	Light responsive
TaSRS2-3A	647	653	CCGTCC-box	Light responsive
TaSRS2-3A	716	726	CAG-motif	Light responsive
TaSRS2-3A	737	743	TGA-element	Auxin responsive
TaSRS2-3A	741	747	W box	MeJA responsive
TaSRS2-3A	810	816	CCAAT-box	Stress responsive
TaSRS2-3A	810	816	MYB recognition site	Stress responsive
TaSRS2-3A	930	936	MYB	Stress responsive
TaSRS2-3A	950	956	MYC	Stress responsive
TaSRS2-3A	954	963	ATC-motif	Light responsive
TaSRS2-3A	975	980	STRE	Stress responsive
TaSRS2-3A	1022	1029	Myc	Elicitor responsive
TaSRS2-3A	1061	1067	Sp1	Light responsive
TaSRS2-3A	1094	1100	A-box	Development responsive
TaSRS2-3A	1094	1100	CCGTCC motif	Light responsive
TaSRS2-3A	1094	1100	CCGTCC-box	Light responsive
TaSRS2-3A	1142	1148	ARE	Anaerobic induction
TaSRS2-3A	1177	1183	MYC	Stress responsive
TaSRS2-3A	1232	1242	GTGGC-motif	Light responsive
TaSRS2-3A	1280	1286	Myb	Stress responsive
TaSRS2-3A	1283	1289	MYB	Stress responsive
TaSRS2-3A	1283	1289	Myb-binding site	Stress responsive
TaSRS2-3A	1305	1311	DRE core	Stress responsive
TaSRS2-3A	1330	1339	WUN-motif	MeJA responsive
TaSRS2-3A	1348	1354	A-box	Development responsive
TaSRS2-3A	1348	1354	CCGTCC motif	Light responsive
TaSRS2-3A	1348	1354	CCGTCC-box	Light responsive
TaSRS2-3A	1417	1423	CAT-box	Development responsive
TaSRS2-3A	1418	1427	O2-site	Gibberellin responsive
TaSRS2-3A	1452	1461	TCA	Salicylic acid responsive
TaSRS2-3A	1486	1492	W box	MeJA responsive
TaSRS2-3A	1499	1505	LTR	Low-temperature responsive
TaSRS2-3A	1522	1528	WRE3	MeJA responsive
TaSRS2-3A	1572	1578	ARE	Anaerobic induction
TaSRS2-3A	1663	1669	GC-motif	Anaerobic induction
TaSRS2-3A	1666	1672	A-box	Development responsive
TaSRS2-3A	1666	1672	CCGTCC motif	Light responsive
TaSRS2-3A	1666	1672	CCGTCC-box	Light responsive
TaSRS2-3A	1678	1683	TGACG-motif	MeJA responsive
TaSRS2-3A	1678	1683	CGTCA-motif	MeJA responsive
TaSRS2-3A	1678	1683	as-1	Stress responsive
TaSRS2-3A	1690	1700	O2-site	Gibberellin responsive
TaSRS2-3A	1718	1725	TATC-box	Gibberellin responsive
TaSRS2-3A	1737	1742	STRE	Stress responsive
TaSRS2-3A	1768	1777	GATA-motif	Light responsive
TaSRS2-3A	1770	1778	I-box	Light responsive
TaSRS2-3A	1790	1795	STRE	Stress responsive
TaSRS2-3A	1802	1809	GATA-motif	Light responsive
TaSRS2-3A	1829	1834	STRE	Stress responsive
TaSRS2-3A	1928	1934	DRE core	Stress responsive
TaSRS2-3A	1937	1943	Sp1	Light responsive
TaSRS2-3A	1973	1978	STRE	Stress responsive
TaSRS2-3A	1993	1999	A-box	Development responsive
TaSRS2-3A	1993	1999	CCGTCC motif	Light responsive
TaSRS2-3A	1993	1999	CCGTCC-box	Light responsive
TaSRS2-3B	40	46	G-box	Light responsive
TaSRS2-3B	48	54	Sp1	Light responsive
TaSRS2-3B	92	97	CGTCA-motif	MeJA responsive
TaSRS2-3B	92	97	TGACG-motif	MeJA responsive
TaSRS2-3B	92	97	as-1	Stress responsive
TaSRS2-3B	109	115	A-box	Development responsive
TaSRS2-3B	109	115	CCGTCC motif	Light responsive
TaSRS2-3B	109	115	CCGTCC-box	Light responsive
TaSRS2-3B	341	350	WUN-motif	MeJA responsive
TaSRS2-3B	384	390	MYC	Stress responsive
TaSRS2-3B	441	446	CGTCA-motif	MeJA responsive
TaSRS2-3B	441	446	TGACG-motif	MeJA responsive
TaSRS2-3B	441	446	as-1	Stress responsive
TaSRS2-3B	455	461	G-box	Light responsive
TaSRS2-3B	555	560	STRE	Stress responsive
TaSRS2-3B	631	637	Myb	Stress responsive
TaSRS2-3B	666	672	ARE	Anaerobic induction
TaSRS2-3B	731	737	A-box	Development responsive
TaSRS2-3B	731	737	CCGTCC motif	Light responsive
TaSRS2-3B	731	737	CCGTCC-box	Light responsive
TaSRS2-3B	756	762	G-box	Light responsive
TaSRS2-3B	781	788	AAGAA-motif	Development responsive
TaSRS2-3B	781	790	TC-rich repeats	Stress responsive
TaSRS2-3B	787	793	ARE	Anaerobic induction
TaSRS2-3B	831	837	ARE	Anaerobic induction
TaSRS2-3B	837	842	CGTCA-motif	MeJA responsive
TaSRS2-3B	837	842	TGACG-motif	MeJA responsive
TaSRS2-3B	837	842	as-1	Stress responsive
TaSRS2-3B	889	895	MYC	Stress responsive
TaSRS2-3B	904	910	TGA-element	Auxin responsive
TaSRS2-3B	1087	1093	A-box	Development responsive
TaSRS2-3B	1087	1093	CCGTCC motif	Light responsive
TaSRS2-3B	1087	1093	CCGTCC-box	Light responsive
TaSRS2-3B	1095	1101	A-box	Development responsive
TaSRS2-3B	1095	1101	CCGTCC motif	Light responsive
TaSRS2-3B	1095	1101	CCGTCC-box	Light responsive
TaSRS2-3B	1134	1139	STRE	Stress responsive
TaSRS2-3B	1238	1243	STRE	Stress responsive
TaSRS2-3B	1382	1389	TATC-box	Gibberellin responsive
TaSRS2-3B	1398	1403	STRE	Stress responsive
TaSRS2-3B	1404	1409	STRE	Stress responsive
TaSRS2-3B	1408	1414	G-box	Light responsive
TaSRS2-3B	1490	1496	A-box	Development responsive
TaSRS2-3B	1490	1496	CCGTCC motif	Light responsive
TaSRS2-3B	1490	1496	CCGTCC-box	Light responsive
TaSRS2-3B	1494	1500	Sp1	Light responsive
TaSRS2-3B	1578	1583	CGTCA-motif	MeJA responsive
TaSRS2-3B	1578	1583	TGACG-motif	MeJA responsive
TaSRS2-3B	1578	1583	as-1	Stress responsive
TaSRS2-3B	1629	1635	A-box	Development responsive
TaSRS2-3B	1629	1635	CCGTCC motif	Light responsive
TaSRS2-3B	1629	1635	CCGTCC-box	Light responsive
TaSRS2-3B	1633	1639	A-box	Development responsive
TaSRS2-3B	1633	1639	CCGTCC motif	Light responsive
TaSRS2-3B	1633	1639	CCGTCC-box	Light responsive
TaSRS2-3B	1638	1644	GC-motif	Anaerobic induction
TaSRS2-3B	1666	1672	CAT-box	Development responsive
TaSRS2-3B	1701	1707	Sp1	Light responsive
TaSRS2-3B	1706	1716	chs-Unit 1 m1	Light responsive
TaSRS2-3B	1720	1725	STRE	Stress responsive
TaSRS2-3B	1722	1728	Sp1	Light responsive
TaSRS2-3B	1746	1752	GC-motif	Anaerobic induction
TaSRS2-3B	1797	1803	A-box	Development responsive
TaSRS2-3B	1797	1803	CCGTCC motif	Light responsive
TaSRS2-3B	1797	1803	CCGTCC-box	Light responsive
TaSRS2-3B	1849	1855	GC-motif	Anaerobic induction
TaSRS2-3B	1853	1859	Sp1	Light responsive
TaSRS2-3B	1860	1865	STRE	Stress responsive
TaSRS2-3B	1946	1952	DRE core	Stress responsive
TaSRS2-3B	1966	1972	GC-motif	Anaerobic induction
TaSRS2-3D	33	39	A-box	Development responsive
TaSRS2-3D	33	39	CCGTCC motif	Light responsive
TaSRS2-3D	33	39	CCGTCC-box	Light responsive
TaSRS2-3D	202	208	LTR	Low-temperature responsive
TaSRS2-3D	234	243	WUN-motif	MeJA responsive
TaSRS2-3D	244	252	ERE	Ethylene responsive
TaSRS2-3D	246	254	ERE	Ethylene responsive
TaSRS2-3D	334	339	CGTCA-motif	MeJA responsive
TaSRS2-3D	334	339	TGACG-motif	MeJA responsive
TaSRS2-3D	334	339	as-1	Stress responsive
TaSRS2-3D	407	413	ARE	Anaerobic induction
TaSRS2-3D	423	429	Box 4	Light responsive
TaSRS2-3D	427	433	Box 4	Light responsive
TaSRS2-3D	441	446	STRE	Stress responsive
TaSRS2-3D	552	558	ARE	Anaerobic induction
TaSRS2-3D	633	639	A-box	Development responsive
TaSRS2-3D	633	639	CCGTCC motif	Light responsive
TaSRS2-3D	633	639	CCGTCC-box	Light responsive
TaSRS2-3D	669	675	G-box	Light responsive
TaSRS2-3D	744	750	ARE	Anaerobic induction
TaSRS2-3D	750	755	CGTCA-motif	MeJA responsive
TaSRS2-3D	750	755	TGACG-motif	MeJA responsive
TaSRS2-3D	750	755	as-1	Stress responsive
TaSRS2-3D	799	805	MYC	Stress responsive
TaSRS2-3D	834	840	TGA-element	Auxin responsive
TaSRS2-3D	844	851	box S	Elicitor responsive
TaSRS2-3D	914	919	STRE	Stress responsive
TaSRS2-3D	1052	1059	TCCC-motif	Light responsive
TaSRS2-3D	1063	1069	A-box	Development responsive
TaSRS2-3D	1063	1069	CCGTCC motif	Light responsive
TaSRS2-3D	1063	1069	CCGTCC-box	Light responsive
TaSRS2-3D	1129	1134	STRE	Stress responsive
TaSRS2-3D	1135	1140	CGTCA-motif	MeJA responsive
TaSRS2-3D	1135	1140	TGACG-motif	MeJA responsive
TaSRS2-3D	1135	1140	as-1	Stress responsive
TaSRS2-3D	1207	1212	STRE	Stress responsive
TaSRS2-3D	1390	1395	STRE	Stress responsive
TaSRS2-3D	1420	1426	MYC	Stress responsive
TaSRS2-3D	1471	1477	A-box	Development responsive
TaSRS2-3D	1471	1477	CCGTCC motif	Light responsive
TaSRS2-3D	1471	1477	CCGTCC-box	Light responsive
TaSRS2-3D	1475	1481	A-box	Development responsive
TaSRS2-3D	1475	1481	CCGTCC motif	Light responsive
TaSRS2-3D	1475	1481	CCGTCC-box	Light responsive
TaSRS2-3D	1571	1576	CGTCA-motif	MeJA responsive
TaSRS2-3D	1571	1576	TGACG-motif	MeJA responsive
TaSRS2-3D	1571	1576	as-1	Stress responsive
TaSRS2-3D	1616	1622	GC-motif	Anaerobic induction
TaSRS2-3D	1649	1655	CAT-box	Development responsive
TaSRS2-3D	1699	1704	STRE	Stress responsive
TaSRS2-3D	1701	1707	Sp1	Light responsive
TaSRS2-3D	1776	1782	A-box	Development responsive
TaSRS2-3D	1776	1782	CCGTCC motif	Light responsive
TaSRS2-3D	1776	1782	CCGTCC-box	Light responsive
TaSRS2-3D	1837	1843	GC-motif	Anaerobic induction
TaSRS2-3D	1848	1853	STRE	Stress responsive
TaSRS2-3D	1966	1972	GC-motif	Anaerobic induction
TaSRS3-5A	11	17	Sp1	Light responsive
TaSRS3-5A	22	28	Myb-binding site	Stress responsive
TaSRS3-5A	22	28	MYB	Stress responsive
TaSRS3-5A	52	58	G-box	Light responsive
TaSRS3-5A	107	113	MYC	Stress responsive
TaSRS3-5A	115	120	STRE	Stress responsive
TaSRS3-5A	116	123	GATA-motif	Light responsive
TaSRS3-5A	137	144	DRE1	Stress responsive
TaSRS3-5A	173	178	TGACG-motif	MeJA responsive
TaSRS3-5A	173	178	CGTCA-motif	MeJA responsive
TaSRS3-5A	173	178	as-1	Stress responsive
TaSRS3-5A	220	226	DRE core	Stress responsive
TaSRS3-5A	225	230	STRE	Stress responsive
TaSRS3-5A	231	237	A-box	Development responsive
TaSRS3-5A	231	237	CCGTCC-box	Light responsive
TaSRS3-5A	231	237	CCGTCC motif	Light responsive
TaSRS3-5A	361	367	MBS	Stress responsive
TaSRS3-5A	361	367	Myb	Stress responsive
TaSRS3-5A	367	373	G-box	Light responsive
TaSRS3-5A	382	388	G-box	Light responsive
TaSRS3-5A	464	470	G-box	Light responsive
TaSRS3-5A	572	578	W box	MeJA responsive
TaSRS3-5A	594	600	DRE core	Stress responsive
TaSRS3-5A	597	603	G-box	Light responsive
TaSRS3-5A	634	643	GC-motif	Anaerobic induction
TaSRS3-5A	651	657	G-box	Light responsive
TaSRS3-5A	657	663	G-box	Light responsive
TaSRS3-5A	701	707	G-Box	Light responsive
TaSRS3-5A	751	758	AAGAA-motif	Development responsive
TaSRS3-5A	795	804	GC-motif	Anaerobic induction
TaSRS3-5A	803	809	W box	MeJA responsive
TaSRS3-5A	821	827	GC-motif	Anaerobic induction
TaSRS3-5A	833	839	DRE core	Stress responsive
TaSRS3-5A	841	847	A-box	Development responsive
TaSRS3-5A	841	847	CCGTCC-box	Light responsive
TaSRS3-5A	841	847	CCGTCC motif	Light responsive
TaSRS3-5A	883	889	MYB	Stress responsive
TaSRS3-5A	906	912	MBS	Stress responsive
TaSRS3-5A	906	912	Myb	Stress responsive
TaSRS3-5A	995	1003	RY-element	Seed-specific regulation
TaSRS3-5A	1150	1156	CAT-box	Development responsive
TaSRS3-5A	1154	1160	Myb-binding site	Stress responsive
TaSRS3-5A	1154	1160	MYB	Stress responsive
TaSRS3-5A	1198	1204	Sp1	Light responsive
TaSRS3-5A	1235	1240	STRE	Stress responsive
TaSRS3-5A	1318	1323	STRE	Stress responsive
TaSRS3-5A	1323	1328	STRE	Stress responsive
TaSRS3-5A	1965	1972	TCCC-motif	Light responsive
TaSRS3-5B	85	94	G-box	Light responsive
TaSRS3-5B	130	136	Sp1	Light responsive
TaSRS3-5B	192	198	Myb-binding site	Stress responsive
TaSRS3-5B	192	198	MYB	Stress responsive
TaSRS3-5B	222	229	P-box	Gibberellin responsive
TaSRS3-5B	248	254	G-box	Light responsive
TaSRS3-5B	291	299	RY-element	Seed-specific regulation
TaSRS3-5B	397	403	Sp1	Light responsive
TaSRS3-5B	410	416	Myb-binding site	Stress responsive
TaSRS3-5B	410	416	MYB	Stress responsive
TaSRS3-5B	429	435	Sp1	Light responsive
TaSRS3-5B	433	439	A-box	Development responsive
TaSRS3-5B	433	439	CCGTCC-box	Light responsive
TaSRS3-5B	433	439	CCGTCC motif	Light responsive
TaSRS3-5B	449	455	MYB	Stress responsive
TaSRS3-5B	453	459	G-box	Light responsive
TaSRS3-5B	456	462	G-box	Light responsive
TaSRS3-5B	477	482	TGACG-motif	MeJA responsive
TaSRS3-5B	477	482	CGTCA-motif	MeJA responsive
TaSRS3-5B	477	482	as-1	Stress responsive
TaSRS3-5B	499	505	MYC	Stress responsive
TaSRS3-5B	506	511	STRE	Stress responsive
TaSRS3-5B	537	543	LTR	Low-temperature responsive
TaSRS3-5B	607	613	CCAAT-box	Stress responsive
TaSRS3-5B	607	613	MYB recognition site	Stress responsive
TaSRS3-5B	712	718	MYB	Stress responsive
TaSRS3-5B	727	735	RY-element	Seed-specific regulation
TaSRS3-5B	754	760	Sp1	Light responsive
TaSRS3-5B	759	765	Sp1	Light responsive
TaSRS3-5B	763	769	Sp1	Light responsive
TaSRS3-5B	806	812	G-box	Light responsive
TaSRS3-5B	834	840	Sp1	Light responsive
TaSRS3-5B	912	918	W box	MeJA responsive
TaSRS3-5B	934	940	DRE core	Stress responsive
TaSRS3-5B	937	943	G-box	Light responsive
TaSRS3-5B	978	987	GC-motif	Anaerobic induction
TaSRS3-5B	995	1001	G-box	Light responsive
TaSRS3-5B	1001	1007	G-box	Light responsive
TaSRS3-5B	1052	1058	G-Box	Light responsive
TaSRS3-5B	1102	1109	AAGAA-motif	Development responsive
TaSRS3-5B	1147	1156	GC-motif	Anaerobic induction
TaSRS3-5B	1155	1161	W box	MeJA responsive
TaSRS3-5B	1167	1173	GC-motif	Anaerobic induction
TaSRS3-5B	1179	1185	DRE core	Stress responsive
TaSRS3-5B	1187	1193	A-box	Development responsive
TaSRS3-5B	1187	1193	CCGTCC-box	Light responsive
TaSRS3-5B	1187	1193	CCGTCC motif	Light responsive
TaSRS3-5B	1229	1235	MYB	Stress responsive
TaSRS3-5B	1252	1258	MBS	Stress responsive
TaSRS3-5B	1252	1258	Myb	Stress responsive
TaSRS3-5B	1341	1349	RY-element	Seed-specific regulation
TaSRS3-5B	1492	1498	CAT-box	Development responsive
TaSRS3-5B	1496	1502	Myb-binding site	Stress responsive
TaSRS3-5B	1496	1502	MYB	Stress responsive
TaSRS3-5B	1509	1515	GC-motif	Anaerobic induction
TaSRS3-5B	1512	1518	Sp1	Light responsive
TaSRS3-5B	1551	1557	Sp1	Light responsive
TaSRS3-5B	1589	1594	STRE	Stress responsive
TaSRS3-5B	1777	1783	CCAAT-box	Stress responsive
TaSRS3-5B	1777	1783	MYB recognition site	Stress responsive
TaSRS3-5B	1782	1791	G-box	Light responsive
TaSRS3-5B	1811	1817	WRE3	MeJA responsive
TaSRS3-5B	1824	1829	STRE	Stress responsive
TaSRS3-5B	1941	1947	DRE core	Stress responsive
TaSRS3-5B	1965	1972	TCCC-motif	Light responsive
TaSRS3-5D	37	43	Sp1	Light responsive
TaSRS3-5D	106	112	MYB	Stress responsive
TaSRS3-5D	106	112	Myb-binding site	Stress responsive
TaSRS3-5D	113	118	STRE	Stress responsive
TaSRS3-5D	136	143	P-box	Gibberellin responsive
TaSRS3-5D	162	168	G-box	Light responsive
TaSRS3-5D	199	207	RY-element	Seed-specific regulation
TaSRS3-5D	284	290	MYB	Stress responsive
TaSRS3-5D	284	290	Myb-binding site	Stress responsive
TaSRS3-5D	299	305	MYC	Stress responsive
TaSRS3-5D	322	328	Sp1	Light responsive
TaSRS3-5D	333	339	MYB	Stress responsive
TaSRS3-5D	333	339	Myb-binding site	Stress responsive
TaSRS3-5D	379	385	G-box	Light responsive
TaSRS3-5D	400	405	CGTCA-motif	MeJA responsive
TaSRS3-5D	400	405	TGACG-motif	MeJA responsive
TaSRS3-5D	400	405	as-1	Stress responsive
TaSRS3-5D	455	461	GC-motif	Anaerobic induction
TaSRS3-5D	533	539	MYC	Stress responsive
TaSRS3-5D	573	579	MYC	Stress responsive
TaSRS3-5D	627	633	CCAAT-box	Stress responsive
TaSRS3-5D	627	633	MYB recognition site	Stress responsive
TaSRS3-5D	735	741	MYB	Stress responsive
TaSRS3-5D	782	788	Sp1	Light responsive
TaSRS3-5D	829	835	G-box	Light responsive
TaSRS3-5D	844	849	STRE	Stress responsive
TaSRS3-5D	857	863	Sp1	Light responsive
TaSRS3-5D	937	943	W box	MeJA responsive
TaSRS3-5D	959	965	DRE core	Stress responsive
TaSRS3-5D	962	968	G-box	Light responsive
TaSRS3-5D	1016	1022	G-box	Light responsive
TaSRS3-5D	1057	1063	G-Box	Light responsive
TaSRS3-5D	1107	1114	AAGAA-motif	Development responsive
TaSRS3-5D	1151	1160	GC-motif	Anaerobic induction
TaSRS3-5D	1159	1165	W box	MeJA responsive
TaSRS3-5D	1171	1177	GC-motif	Anaerobic induction
TaSRS3-5D	1183	1189	DRE core	Stress responsive
TaSRS3-5D	1191	1197	A-box	Development responsive
TaSRS3-5D	1191	1197	CCGTCC motif	Light responsive
TaSRS3-5D	1191	1197	CCGTCC-box	Light responsive
TaSRS3-5D	1233	1239	MYB	Stress responsive
TaSRS3-5D	1256	1262	Myb	Stress responsive
TaSRS3-5D	1256	1262	MBS	Stress responsive
TaSRS3-5D	1345	1353	RY-element	Seed-specific regulation
TaSRS3-5D	1459	1465	Sp1	Light responsive
TaSRS3-5D	1499	1505	CAT-box	Development responsive
TaSRS3-5D	1503	1509	MYB	Stress responsive
TaSRS3-5D	1503	1509	Myb-binding site	Stress responsive
TaSRS3-5D	1547	1553	Sp1	Light responsive
TaSRS3-5D	1584	1589	STRE	Stress responsive
TaSRS3-5D	1781	1790	G-box	Light responsive
TaSRS3-5D	1810	1816	WRE3	MeJA responsive
TaSRS3-5D	1965	1972	TCCC-motif	Light responsive
TaSRS4-7A	173	179	MYB	Stress responsive
TaSRS4-7A	177	183	Myb-binding site	Stress responsive
TaSRS4-7A	177	183	MYB	Stress responsive
TaSRS4-7A	194	201	GATA-motif	Light responsive
TaSRS4-7A	253	259	WRE3	MeJA responsive
TaSRS4-7A	366	375	O2-site	Gibberellin responsive
TaSRS4-7A	531	538	MRE	Light responsive
TaSRS4-7A	549	555	MYB-like sequence	Stress responsive
TaSRS4-7A	549	555	MYB	Stress responsive
TaSRS4-7A	556	562	ARE	Anaerobic induction
TaSRS4-7A	568	574	Sp1	Light responsive
TaSRS4-7A	1298	1304	G-Box	Light responsive
TaSRS4-7A	1366	1371	STRE	Stress responsive
TaSRS4-7A	1414	1420	LTR	Low-temperature responsive
TaSRS4-7A	1468	1474	MYC	Stress responsive
TaSRS4-7A	1498	1507.5	Gap-box	Light responsive
TaSRS4-7A	1502	1508	MYC	Stress responsive
TaSRS4-7A	1514	1520	Myb-binding site	Stress responsive
TaSRS4-7A	1514	1520	MYB	Stress responsive
TaSRS4-7A	1521	1527	G-box	Light responsive
TaSRS4-7A	1663	1668	STRE	Stress responsive
TaSRS4-7A	1664	1671	GATA-motif	Light responsive
TaSRS4-7A	1727	1733	A-box	Development responsive
TaSRS4-7A	1727	1733	CCGTCC-box	Light responsive
TaSRS4-7A	1727	1733	CCGTCC motif	Light responsive
TaSRS4-7A	1731	1737	A-box	Development responsive
TaSRS4-7A	1731	1737	CCGTCC-box	Light responsive
TaSRS4-7A	1731	1737	CCGTCC motif	Light responsive
TaSRS4-7A	1737	1743	A-box	Development responsive
TaSRS4-7A	1737	1743	CCGTCC-box	Light responsive
TaSRS4-7A	1737	1743	CCGTCC motif	Light responsive
TaSRS4-7A	1786	1792	GT1-motif	Light responsive
TaSRS4-7B	17	25	dOCT	Auxin responsive
TaSRS4-7B	69	75	TGA-element	Auxin responsive
TaSRS4-7B	77	83	MYC	Stress responsive
TaSRS4-7B	83	88	STRE	Stress responsive
TaSRS4-7B	126	132	Sp1	Light responsive
TaSRS4-7B	134	140	MYB	Stress responsive
TaSRS4-7B	260	265	STRE	Stress responsive
TaSRS4-7B	270	275	STRE	Stress responsive
TaSRS4-7B	303	309	DRE core	Stress responsive
TaSRS4-7B	347	353	MYB	Stress responsive
TaSRS4-7B	376	381	STRE	Stress responsive
TaSRS4-7B	427	433	WRE3	MeJA responsive
TaSRS4-7B	449	455	WRE3	MeJA responsive
TaSRS4-7B	455	465	L-box	Light responsive
TaSRS4-7B	472	478	GC-motif	Anaerobic induction
TaSRS4-7B	537	543	MYB	Stress responsive
TaSRS4-7B	541	547	G-box	Light responsive
TaSRS4-7B	541	547	G-Box	Light responsive
TaSRS4-7B	550	556	DRE core	Stress responsive
TaSRS4-7B	557	564	TCCC-motif	Light responsive
TaSRS4-7B	570	576	MYB	Stress responsive
TaSRS4-7B	624	630	DRE core	Stress responsive
TaSRS4-7B	685	692	box S	Elicitor responsive
TaSRS4-7B	732	738	Sp1	Light responsive
TaSRS4-7B	738	744	Sp1	Light responsive
TaSRS4-7B	760	766	G-box	Light responsive
TaSRS4-7B	859	865	Sp1	Light responsive
TaSRS4-7B	872	880	JERE	Ethylene responsive
TaSRS4-7B	875	881	Sp1	Light responsive
TaSRS4-7B	895	901	Sp1	Light responsive
TaSRS4-7B	898	904	GC-motif	Anaerobic induction
TaSRS4-7B	1026	1032	DRE core	Stress responsive
TaSRS4-7B	1051	1056	STRE	Stress responsive
TaSRS4-7B	1126	1131	STRE	Stress responsive
TaSRS4-7B	1129	1135	Sp1	Light responsive
TaSRS4-7B	1181	1187	GC-motif	Anaerobic induction
TaSRS4-7B	1207	1214	P-box	Gibberellin responsive
TaSRS4-7B	1236	1241	STRE	Stress responsive
TaSRS4-7B	1368	1374	G-box	Light responsive
TaSRS4-7B	1390	1396	MBS	Stress responsive
TaSRS4-7B	1390	1396	Myb	Stress responsive
TaSRS4-7B	1411	1417	LTR	Low-temperature responsive
TaSRS4-7B	1462	1468	MYC	Stress responsive
TaSRS4-7B	1492	1501.5	Gap-box	Light responsive
TaSRS4-7B	1496	1502	MYC	Stress responsive
TaSRS4-7B	1508	1514	MYB	Stress responsive
TaSRS4-7B	1508	1514	Myb-binding site	Stress responsive
TaSRS4-7B	1515	1521	G-box	Light responsive
TaSRS4-7B	1667	1672	STRE	Stress responsive
TaSRS4-7B	1668	1675	GATA-motif	Light responsive
TaSRS4-7B	1731	1737	A-box	Development responsive
TaSRS4-7B	1731	1737	CCGTCC motif	Light responsive
TaSRS4-7B	1731	1737	CCGTCC-box	Light responsive
TaSRS4-7B	1735	1741	A-box	Development responsive
TaSRS4-7B	1735	1741	CCGTCC motif	Light responsive
TaSRS4-7B	1735	1741	CCGTCC-box	Light responsive
TaSRS4-7B	1741	1747	A-box	Development responsive
TaSRS4-7B	1741	1747	CCGTCC motif	Light responsive
TaSRS4-7B	1741	1747	CCGTCC-box	Light responsive
TaSRS4-7B	1790	1796	GT1-motif	Light responsive
TaSRS4-7B	1914	1923	ATCT-motif	Light responsive
TaSRS4-7B	1977	1983	G-box	Light responsive
TaSRS4-7D	36	45	ATCT-motif	Light responsive
TaSRS4-7D	51	57	Myb	Stress responsive
TaSRS4-7D	54	60	GT1-motif	Light responsive
TaSRS4-7D	55	61	MYB	Stress responsive
TaSRS4-7D	55	61	MYB-like sequence	Stress responsive
TaSRS4-7D	114	120	CAT-box	Development responsive
TaSRS4-7D	124	130	MYB	Stress responsive
TaSRS4-7D	166	172	GT1-motif	Light responsive
TaSRS4-7D	203	209	MYB	Stress responsive
TaSRS4-7D	203	209	Myb-binding site	Stress responsive
TaSRS4-7D	237	243	ARE	Anaerobic induction
TaSRS4-7D	294	299	CGTCA-motif	MeJA responsive
TaSRS4-7D	294	299	TGACG-motif	MeJA responsive
TaSRS4-7D	294	299	as-1	Stress responsive
TaSRS4-7D	326	332	MYB	Stress responsive
TaSRS4-7D	326	332	MYB-like sequence	Stress responsive
TaSRS4-7D	355	360	STRE	Stress responsive
TaSRS4-7D	391	397	ARE	Anaerobic induction
TaSRS4-7D	403	409	MYB	Stress responsive
TaSRS4-7D	403	409	Myb-binding site	Stress responsive
TaSRS4-7D	407	413	WRE3	MeJA responsive
TaSRS4-7D	429	435	WRE3	MeJA responsive
TaSRS4-7D	452	458	GC-motif	Anaerobic induction
TaSRS4-7D	530	536	DRE core	Stress responsive
TaSRS4-7D	537	544	TCCC-motif	Light responsive
TaSRS4-7D	598	604	Sp1	Light responsive
TaSRS4-7D	604	610	DRE core	Stress responsive
TaSRS4-7D	665	672	box S	Elicitor responsive
TaSRS4-7D	711	716	STRE	Stress responsive
TaSRS4-7D	713	719	Sp1	Light responsive
TaSRS4-7D	719	725	Sp1	Light responsive
TaSRS4-7D	784	790	CAT-box	Development responsive
TaSRS4-7D	815	821	CAT-box	Development responsive
TaSRS4-7D	840	846	Sp1	Light responsive
TaSRS4-7D	875	881	Sp1	Light responsive
TaSRS4-7D	878	884	GC-motif	Anaerobic induction
TaSRS4-7D	944	949	CGTCA-motif	MeJA responsive
TaSRS4-7D	944	949	TGACG-motif	MeJA responsive
TaSRS4-7D	944	949	as-1	Stress responsive
TaSRS4-7D	1014	1020	DRE core	Stress responsive
TaSRS4-7D	1019	1025	GC-motif	Anaerobic induction
TaSRS4-7D	1039	1044	STRE	Stress responsive
TaSRS4-7D	1123	1128	STRE	Stress responsive
TaSRS4-7D	1125	1131	Sp1	Light responsive
TaSRS4-7D	1141	1146	CGTCA-motif	MeJA responsive
TaSRS4-7D	1141	1146	TGACG-motif	MeJA responsive
TaSRS4-7D	1141	1146	as-1	Stress responsive
TaSRS4-7D	1186	1192	Sp1	Light responsive
TaSRS4-7D	1204	1211	P-box	Gibberellin responsive
TaSRS4-7D	1220	1226	TGA-element	Auxin responsive
TaSRS4-7D	1233	1238	STRE	Stress responsive
TaSRS4-7D	1294	1300	MYC	Stress responsive
TaSRS4-7D	1447	1453	MYC	Stress responsive
TaSRS4-7D	1477	1486.5	Gap-box	Light responsive
TaSRS4-7D	1481	1487	MYC	Stress responsive
TaSRS4-7D	1493	1499	MYB	Stress responsive
TaSRS4-7D	1493	1499	Myb-binding site	Stress responsive
TaSRS4-7D	1500	1506	G-box	Light responsive
TaSRS4-7D	1652	1657	STRE	Stress responsive
TaSRS4-7D	1653	1660	GATA-motif	Light responsive
TaSRS4-7D	1720	1726	A-box	Development responsive
TaSRS4-7D	1720	1726	CCGTCC motif	Light responsive
TaSRS4-7D	1720	1726	CCGTCC-box	Light responsive
TaSRS4-7D	1724	1730	A-box	Development responsive
TaSRS4-7D	1724	1730	CCGTCC motif	Light responsive
TaSRS4-7D	1724	1730	CCGTCC-box	Light responsive
TaSRS4-7D	1730	1736	A-box	Development responsive
TaSRS4-7D	1730	1736	CCGTCC motif	Light responsive
TaSRS4-7D	1730	1736	CCGTCC-box	Light responsive
TaSRS4-7D	1779	1785	GT1-motif	Light responsive
TaSRS5-7A	14	22	G-box	Light responsive
TaSRS5-7A	16	22	G-Box	Light responsive
TaSRS5-7A	50	56	TCT-motif	Light responsive
TaSRS5-7A	52	60	TGA-box	Auxin responsive
TaSRS5-7A	55	60	TGACG-motif	MeJA responsive
TaSRS5-7A	55	60	CGTCA-motif	MeJA responsive
TaSRS5-7A	55	60	as-1	Stress responsive
TaSRS5-7A	99	108	AAGAA-motif	Development responsive
TaSRS5-7A	155	164	GATA-motif	Light responsive
TaSRS5-7A	198	204	MYC	Stress responsive
TaSRS5-7A	215	221	MYC	Stress responsive
TaSRS5-7A	293	299	ARE	Anaerobic induction
TaSRS5-7A	329	336	P-box	Gibberellin responsive
TaSRS5-7A	429	435	Myb-binding site	Stress responsive
TaSRS5-7A	429	435	MYB	Stress responsive
TaSRS5-7A	581	589	ERE	Ethylene responsive
TaSRS5-7A	694	700	CAT-box	Development responsive
TaSRS5-7A	747	753	MYC	Stress responsive
TaSRS5-7A	782	788	MYC	Stress responsive
TaSRS5-7A	804	811	GATA-motif	Light responsive
TaSRS5-7A	809	816	GATA-motif	Light responsive
TaSRS5-7A	819	828	AAGAA-motif	Development responsive
TaSRS5-7A	909	914	STRE	Stress responsive
TaSRS5-7A	1125	1130	STRE	Stress responsive
TaSRS5-7A	1144	1151	AAGAA-motif	Development responsive
TaSRS5-7A	1195	1200	STRE	Stress responsive
TaSRS5-7A	1203	1211	I-box	Light responsive
TaSRS5-7A	1413	1418	STRE	Stress responsive
TaSRS5-7A	1433	1442	I-box	Light responsive
TaSRS5-7A	1599	1605	MYB	Stress responsive
TaSRS5-7A	1683	1689	MYB-like sequence	Stress responsive
TaSRS5-7A	1683	1689	MYB	Stress responsive
TaSRS5-7A	1692	1697	STRE	Stress responsive
TaSRS5-7A	1846	1853	GARE-motif	Gibberellin responsive
TaSRS5-7A	1847	1853	Myb-binding site	Stress responsive
TaSRS5-7A	1847	1853	MYB	Stress responsive
TaSRS5-7A	1863	1872	TC-rich repeats	Stress responsive
TaSRS5-7A	1867	1873	TCT-motif	Light responsive
TaSRS5-7A	1923	1928	STRE	Stress responsive
TaSRS5-7B	35	41	ARE	Anaerobic induction
TaSRS5-7B	105	111	MYC	Stress responsive
TaSRS5-7B	153	159	MYB recognition site	Stress responsive
TaSRS5-7B	153	159	CCAAT-box	Stress responsive
TaSRS5-7B	168	174	Myb	Stress responsive
TaSRS5-7B	168	174	MBS	Stress responsive
TaSRS5-7B	239	245	ARE	Anaerobic induction
TaSRS5-7B	352	357	TGACG-motif	MeJA responsive
TaSRS5-7B	352	357	CGTCA-motif	MeJA responsive
TaSRS5-7B	352	357	as-1	Stress responsive
TaSRS5-7B	370	376	MYC	Stress responsive
TaSRS5-7B	379	385	Myb	Stress responsive
TaSRS5-7B	379	385	MBS	Stress responsive
TaSRS5-7B	513	518	TGACG-motif	MeJA responsive
TaSRS5-7B	513	518	CGTCA-motif	MeJA responsive
TaSRS5-7B	513	518	as-1	Stress responsive
TaSRS5-7B	514	520	G-box	Light responsive
TaSRS5-7B	591	598	GATA-motif	Light responsive
TaSRS5-7B	702	707	STRE	Stress responsive
TaSRS5-7B	763	769	MYC	Stress responsive
TaSRS5-7B	785	792	GATA-motif	Light responsive
TaSRS5-7B	790	797	GATA-motif	Light responsive
TaSRS5-7B	800	809	AAGAA-motif	Development responsive
TaSRS5-7B	889	894	STRE	Stress responsive
TaSRS5-7B	1116	1121	STRE	Stress responsive
TaSRS5-7B	1135	1142	AAGAA-motif	Development responsive
TaSRS5-7B	1171	1177	Myb	Stress responsive
TaSRS5-7B	1171	1177	MBS	Stress responsive
TaSRS5-7B	1194	1202	I-box	Light responsive
TaSRS5-7B	1401	1406	STRE	Stress responsive
TaSRS5-7B	1421	1430	I-box	Light responsive
TaSRS5-7B	1586	1592	MYB	Stress responsive
TaSRS5-7B	1688	1693	STRE	Stress responsive
TaSRS5-7B	1844	1851	GARE-motif	Gibberellin responsive
TaSRS5-7B	1845	1851	Myb-binding site	Stress responsive
TaSRS5-7B	1845	1851	MYB	Stress responsive
TaSRS5-7B	1861	1870	TC-rich repeats	Stress responsive
TaSRS5-7B	1865	1871	TCT-motif	Light responsive
TaSRS5-7D	28	34	WRE3	MeJA responsive
TaSRS5-7D	62	72	GTGGC-motif	Light responsive
TaSRS5-7D	94	99	STRE	Stress responsive
TaSRS5-7D	121	129	dOCT	Auxin responsive
TaSRS5-7D	146	152	WRE3	MeJA responsive
TaSRS5-7D	210	215	TGACG-motif	MeJA responsive
TaSRS5-7D	210	215	CGTCA-motif	MeJA responsive
TaSRS5-7D	210	215	as-1	Stress responsive
TaSRS5-7D	424	430	MYB-like sequence	Stress responsive
TaSRS5-7D	424	430	MYB	Stress responsive
TaSRS5-7D	455	462	Myc	Stress responsive
TaSRS5-7D	456	466	GATA-motif	Light responsive
TaSRS5-7D	482	489	GATA-motif	Light responsive
TaSRS5-7D	484	493	TCA-element	Salicylic acid responsive
TaSRS5-7D	531	537	Box 4	Light responsive
TaSRS5-7D	574	579	TGACG-motif	MeJA responsive
TaSRS5-7D	574	579	CGTCA-motif	MeJA responsive
TaSRS5-7D	574	579	as-1	Stress responsive
TaSRS5-7D	586	592	MBS	Stress responsive
TaSRS5-7D	586	592	Myb	Stress responsive
TaSRS5-7D	710	715	STRE	Stress responsive
TaSRS5-7D	774	780	MYC	Stress responsive
TaSRS5-7D	796	803	GATA-motif	Light responsive
TaSRS5-7D	801	808	GATA-motif	Light responsive
TaSRS5-7D	811	820	AAGAA-motif	Development responsive
TaSRS5-7D	823	829	MYC	Stress responsive
TaSRS5-7D	901	906	STRE	Stress responsive
TaSRS5-7D	1104	1113	GATA-motif	Light responsive
TaSRS5-7D	1133	1138	STRE	Stress responsive
TaSRS5-7D	1152	1159	AAGAA-motif	Development responsive
TaSRS5-7D	1188	1194	MBS	Stress responsive
TaSRS5-7D	1188	1194	Myb	Stress responsive
TaSRS5-7D	1211	1219	I-box	Light responsive
TaSRS5-7D	1421	1426	STRE	Stress responsive
TaSRS5-7D	1441	1450	I-box	Light responsive
TaSRS5-7D	1599	1605	MYB	Stress responsive
TaSRS5-7D	1692	1697	STRE	Stress responsive
TaSRS5-7D	1846	1853	GARE-motif	Gibberellin responsive
TaSRS5-7D	1847	1853	Myb-binding site	Stress responsive
TaSRS5-7D	1847	1853	MYB	Stress responsive
TaSRS5-7D	1863	1872	TC-rich repeats	Stress responsive
TaSRS5-7D	1867	1873	TCT-motif	Light responsive
