# Supplementary material for: SHORT INTERNODE (SHI)-Related Sequence Genes in Bread Wheat: Molecular Characterization and Expression Analyses Suggest Their Role in Abiotic Stress Response
Source: Int J Mol Sci. 2026 Apr 3;27(7):3269. doi: 10.3390/ijms27073269 (PMC13073955; doi:10.3390/ijms27073269)
Supplement: Supplementary file 1 [file ijms-27-03269-s001.zip › Sup files/Table S4.xlsx]

## Sheet: Sheet1
Table S4. Distribution of binding sites for TFs in the promoter region of TaSRS genes.
Gene name	Start	Stop	Transcription factor
TaSRS1-1A	64	83	ERF
TaSRS1-1A	170	179	Dof
TaSRS1-1A	203	217	MYB
TaSRS1-1A	289	298	ARR-B
TaSRS1-1A	344	358	HSF
TaSRS1-1A	389	403	C2H2
TaSRS1-1A	392	401	MYB_related
TaSRS1-1A	397	407	EIL
TaSRS1-1A	415	429	MYB
TaSRS1-1A	539	549	C2H2
TaSRS1-1A	556	576	EIL
TaSRS1-1A	587	596	SBP
TaSRS1-1A	629	649	bHLH
TaSRS1-1A	649	662	G2-like
TaSRS1-1A	651	661	GATA
TaSRS1-1A	723	733	HSF
TaSRS1-1A	757	766	MYB_related
TaSRS1-1A	758	767	SRS
TaSRS1-1A	763	777	ERF
TaSRS1-1A	765	779	Nin-like
TaSRS1-1A	766	786	MIKC_MADS
TaSRS1-1A	783	801	LFY
TaSRS1-1A	853	871	LFY
TaSRS1-1A	860	869	HD-ZIP
TaSRS1-1A	860	869	HD-ZIP
TaSRS1-1A	862	869	WOX
TaSRS1-1A	955	969	Nin-like
TaSRS1-1A	990	1010	ERF
TaSRS1-1A	993	1006	Trihelix
TaSRS1-1A	1002	1022	LBD
TaSRS1-1A	1019	1037	C2H2
TaSRS1-1A	1023	1042	AP2
TaSRS1-1A	1024	1044	MIKC_MADS
TaSRS1-1A	1052	1066	MYB
TaSRS1-1A	1052	1066	FAR1
TaSRS1-1A	1139	1159	ERF
TaSRS1-1A	1187	1197	G2-like
TaSRS1-1A	1247	1261	Nin-like
TaSRS1-1A	1304	1324	BBR-BPC
TaSRS1-1A	1344	1364	MIKC_MADS
TaSRS1-1A	1403	1412	G2-like
TaSRS1-1A	1415	1435	MIKC_MADS
TaSRS1-1A	1419	1439	ERF
TaSRS1-1A	1420	1438	C2H2
TaSRS1-1A	1421	1441	LBD
TaSRS1-1A	1440	1457	NAC
TaSRS1-1A	1462	1471	SRS
TaSRS1-1A	1505	1514	MYB_related
TaSRS1-1A	1512	1529	MYB
TaSRS1-1A	1537	1556	AP2
TaSRS1-1A	1544	1564	MIKC_MADS
TaSRS1-1A	1544	1552	G2-like
TaSRS1-1A	1546	1566	Dof
TaSRS1-1A	1705	1723	LBD
TaSRS1-1A	1760	1774	Nin-like
TaSRS1-1A	1906	1926	LBD
TaSRS1-1A	1931	1940	TCP
TaSRS1-1A	1971	1985	ERF
TaSRS1-1A	1985	1995	MYB
TaSRS1-1A	1988	1998	bZIP
TaSRS1-1A	1992	2000	ARF
TaSRS1-1A	1993	2000	ARF
TaSRS1-1B	3	12	HD-ZIP
TaSRS1-1B	42	52	G2-like
TaSRS1-1B	43	56	HSF
TaSRS1-1B	132	146	GATA
TaSRS1-1B	173	193	Dof
TaSRS1-1B	175	195	MIKC_MADS
TaSRS1-1B	188	201	C3H
TaSRS1-1B	245	259	HSF
TaSRS1-1B	249	258	ARR-B
TaSRS1-1B	250	260	G2-like
TaSRS1-1B	300	311	C2H2
TaSRS1-1B	301	321	MIKC_MADS
TaSRS1-1B	304	324	BBR-BPC
TaSRS1-1B	304	323	AP2
TaSRS1-1B	329	343	ERF
TaSRS1-1B	407	419	CPP
TaSRS1-1B	479	488	YABBY
TaSRS1-1B	501	520	ERF
TaSRS1-1B	502	511	SBP
TaSRS1-1B	506	533	ERF
TaSRS1-1B	568	588	EIL
TaSRS1-1B	615	633	LBD
TaSRS1-1B	628	642	FAR1
TaSRS1-1B	649	662	bHLH
TaSRS1-1B	657	674	CAMTA
TaSRS1-1B	744	754	HSF
TaSRS1-1B	785	792	MYB_related
TaSRS1-1B	786	795	SRS
TaSRS1-1B	791	805	ERF
TaSRS1-1B	791	810	ERF
TaSRS1-1B	793	807	Nin-like
TaSRS1-1B	794	814	MIKC_MADS
TaSRS1-1B	817	830	G2-like
TaSRS1-1B	841	855	MYB
TaSRS1-1B	888	897	HD-ZIP
TaSRS1-1B	888	897	HD-ZIP
TaSRS1-1B	890	897	WOX
TaSRS1-1B	983	997	Nin-like
TaSRS1-1B	1018	1031	Trihelix
TaSRS1-1B	1024	1043	ERF
TaSRS1-1B	1030	1050	LBD
TaSRS1-1B	1044	1062	C2H2
TaSRS1-1B	1067	1081	MYB
TaSRS1-1B	1067	1081	FAR1
TaSRS1-1B	1112	1121	TCP
TaSRS1-1B	1204	1214	G2-like
TaSRS1-1B	1213	1233	ERF
TaSRS1-1B	1271	1285	Nin-like
TaSRS1-1B	1287	1307	MIKC_MADS
TaSRS1-1B	1289	1309	MIKC_MADS
TaSRS1-1B	1320	1337	CAMTA
TaSRS1-1B	1329	1343	MYB
TaSRS1-1B	1331	1351	BBR-BPC
TaSRS1-1B	1362	1381	AP2
TaSRS1-1B	1440	1458	C2H2
TaSRS1-1B	1484	1493	MYB_related
TaSRS1-1B	1516	1533	MYB
TaSRS1-1B	1542	1562	MIKC_MADS
TaSRS1-1B	1548	1556	G2-like
TaSRS1-1B	1550	1570	Dof
TaSRS1-1B	1694	1712	LBD
TaSRS1-1B	1840	1860	LBD
TaSRS1-1B	1874	1888	ERF
TaSRS1-1B	1911	1925	MYB
TaSRS1-1B	1925	1939	Nin-like
TaSRS1-1B	1937	1944	TCP
TaSRS1-1B	1988	1998	bZIP
TaSRS1-1B	1992	2000	ARF
TaSRS1-1B	1993	2000	ARF
TaSRS1-1D	107	121	HSF
TaSRS1-1D	156	166	G2-like
TaSRS1-1D	181	191	ERF
TaSRS1-1D	213	233	MIKC_MADS
TaSRS1-1D	215	233	C2H2
TaSRS1-1D	216	235	AP2
TaSRS1-1D	220	240	Dof
TaSRS1-1D	324	336	CPP
TaSRS1-1D	397	406	YABBY
TaSRS1-1D	430	450	ERF
TaSRS1-1D	489	509	EIL
TaSRS1-1D	546	560	MYB
TaSRS1-1D	546	560	FAR1
TaSRS1-1D	573	587	bHLH
TaSRS1-1D	687	695	CAMTA
TaSRS1-1D	723	733	HSF
TaSRS1-1D	757	766	MYB_related
TaSRS1-1D	758	767	SRS
TaSRS1-1D	762	776	Nin-like
TaSRS1-1D	766	786	MIKC_MADS
TaSRS1-1D	783	801	LFY
TaSRS1-1D	845	865	MYB
TaSRS1-1D	864	873	HD-ZIP
TaSRS1-1D	864	873	HD-ZIP
TaSRS1-1D	866	873	WOX
TaSRS1-1D	876	890	ERF
TaSRS1-1D	956	970	Nin-like
TaSRS1-1D	991	1004	Trihelix
TaSRS1-1D	1003	1023	LBD
TaSRS1-1D	1017	1037	MIKC_MADS
TaSRS1-1D	1019	1037	C2H2
TaSRS1-1D	1042	1056	MYB
TaSRS1-1D	1042	1056	FAR1
TaSRS1-1D	1182	1192	G2-like
TaSRS1-1D	1191	1211	ERF
TaSRS1-1D	1222	1236	NAC
TaSRS1-1D	1258	1277	AP2
TaSRS1-1D	1260	1280	MIKC_MADS
TaSRS1-1D	1293	1310	CAMTA
TaSRS1-1D	1302	1316	MYB
TaSRS1-1D	1309	1332	BBR-BPC
TaSRS1-1D	1341	1361	MIKC_MADS
TaSRS1-1D	1426	1444	C2H2
TaSRS1-1D	1464	1473	SRS
TaSRS1-1D	1503	1512	MYB_related
TaSRS1-1D	1510	1527	MYB
TaSRS1-1D	1536	1556	MIKC_MADS
TaSRS1-1D	1537	1556	AP2
TaSRS1-1D	1542	1550	G2-like
TaSRS1-1D	1544	1564	Dof
TaSRS1-1D	1684	1702	LBD
TaSRS1-1D	1871	1885	ERF
TaSRS1-1D	1906	1926	LBD
TaSRS1-1D	1931	1940	TCP
TaSRS1-1D	1988	1998	bZIP
TaSRS1-1D	1992	2000	ARF
TaSRS1-1D	1993	2000	ARF
TaSRS2-3A	26	40	LBD
TaSRS2-3A	30	42	G2-like
TaSRS2-3A	72	80	CAMTA
TaSRS2-3A	85	99	Nin-like
TaSRS2-3A	91	105	MYB
TaSRS2-3A	150	170	MIKC_MADS
TaSRS2-3A	151	174	BBR-BPC
TaSRS2-3A	178	191	MIKC_MADS
TaSRS2-3A	206	220	GATA
TaSRS2-3A	215	222	G2-like
TaSRS2-3A	233	253	ERF
TaSRS2-3A	302	316	MYB
TaSRS2-3A	319	333	Nin-like
TaSRS2-3A	322	335	WRKY
TaSRS2-3A	368	375	C2H2
TaSRS2-3A	398	417	AP2
TaSRS2-3A	399	419	MIKC_MADS
TaSRS2-3A	458	465	TCP
TaSRS2-3A	527	547	MYB
TaSRS2-3A	531	550	ERF
TaSRS2-3A	602	622	LBD
TaSRS2-3A	610	630	ERF
TaSRS2-3A	662	670	G2-like
TaSRS2-3A	670	689	AP2
TaSRS2-3A	672	690	C2H2
TaSRS2-3A	724	736	CPP
TaSRS2-3A	738	747	WRKY
TaSRS2-3A	804	814	bZIP
TaSRS2-3A	846	853	ERF
TaSRS2-3A	858	868	MYB
TaSRS2-3A	889	897	bHLH
TaSRS2-3A	1109	1123	HSF
TaSRS2-3A	1266	1284	ERF
TaSRS2-3A	1275	1289	MYB
TaSRS2-3A	1291	1300	ARF
TaSRS2-3A	1342	1355	ERF
TaSRS2-3A	1396	1410	HSF
TaSRS2-3A	1414	1428	ERF
TaSRS2-3A	1444	1462	GATA
TaSRS2-3A	1480	1487	RAV
TaSRS2-3A	1542	1556	ERF
TaSRS2-3A	1587	1598	C2H2
TaSRS2-3A	1688	1704	LBD
TaSRS2-3A	1762	1775	C3H
TaSRS2-3A	1772	1789	Trihelix
TaSRS2-3A	1805	1825	NAC
TaSRS2-3A	1805	1819	MIKC_MADS
TaSRS2-3A	1865	1881	LBD
TaSRS2-3A	1905	1923	GATA
TaSRS2-3A	1910	1924	Nin-like
TaSRS2-3A	1941	1951	ERF
TaSRS2-3A	1959	1968	MYB_related
TaSRS2-3A	1975	1988	MIKC_MADS
TaSRS2-3A	1976	1990	NAC
TaSRS2-3A	1976	1990	MIKC_MADS
TaSRS2-3B	186	199	MIKC_MADS
TaSRS2-3B	186	206	Dof
TaSRS2-3B	235	249	G2-like
TaSRS2-3B	254	273	AP2
TaSRS2-3B	257	272	Trihelix
TaSRS2-3B	303	313	MYB
TaSRS2-3B	352	362	HD-ZIP
TaSRS2-3B	365	377	GATA
TaSRS2-3B	478	498	MYB
TaSRS2-3B	520	534	MIKC_MADS
TaSRS2-3B	536	545	HD-ZIP
TaSRS2-3B	536	545	HD-ZIP
TaSRS2-3B	564	571	TALE
TaSRS2-3B	589	603	ERF
TaSRS2-3B	600	609	HD-ZIP
TaSRS2-3B	600	609	HD-ZIP
TaSRS2-3B	601	610	HD-ZIP
TaSRS2-3B	629	636	MYB
TaSRS2-3B	682	690	CAMTA
TaSRS2-3B	710	723	Trihelix
TaSRS2-3B	729	746	NAC
TaSRS2-3B	750	757	ERF
TaSRS2-3B	753	767	bZIP
TaSRS2-3B	802	810	bHLH
TaSRS2-3B	907	934	ERF
TaSRS2-3B	913	933	LBD
TaSRS2-3B	917	937	LBD
TaSRS2-3B	928	947	NAC
TaSRS2-3B	952	960	CAMTA
TaSRS2-3B	965	979	Nin-like
TaSRS2-3B	971	985	MYB
TaSRS2-3B	1147	1158	C2H2
TaSRS2-3B	1149	1162	WRKY
TaSRS2-3B	1200	1220	Dof
TaSRS2-3B	1203	1211	G2-like
TaSRS2-3B	1226	1239	C3H
TaSRS2-3B	1227	1240	MIKC_MADS
TaSRS2-3B	1244	1264	MIKC_MADS
TaSRS2-3B	1245	1264	AP2
TaSRS2-3B	1247	1270	BBR-BPC
TaSRS2-3B	1280	1294	Nin-like
TaSRS2-3B	1298	1305	TCP
TaSRS2-3B	1391	1409	C2H2
TaSRS2-3B	1551	1571	LBD
TaSRS2-3B	1551	1569	C2H2
TaSRS2-3B	1564	1578	Nin-like
TaSRS2-3B	1644	1658	ERF
TaSRS2-3B	1685	1695	HSF
TaSRS2-3B	1701	1708	ERF
TaSRS2-3B	1828	1848	LBD
TaSRS2-3B	1934	1942	TCP
TaSRS2-3B	1943	1957	ERF
TaSRS2-3D	16	26	Dof
TaSRS2-3D	77	91	MIKC_MADS
TaSRS2-3D	82	91	Dof
TaSRS2-3D	148	167	AP2
TaSRS2-3D	151	166	Trihelix
TaSRS2-3D	154	173	C2H2
TaSRS2-3D	240	252	CPP
TaSRS2-3D	258	270	GATA
TaSRS2-3D	367	387	MYB
TaSRS2-3D	372	386	MYB_related
TaSRS2-3D	410	424	MIKC_MADS
TaSRS2-3D	422	432	WOX
TaSRS2-3D	424	434	HD-ZIP
TaSRS2-3D	446	456	ERF
TaSRS2-3D	486	495	HD-ZIP
TaSRS2-3D	486	495	HD-ZIP
TaSRS2-3D	563	577	FAR1
TaSRS2-3D	612	625	Trihelix
TaSRS2-3D	631	648	NAC
TaSRS2-3D	645	665	LBD
TaSRS2-3D	650	670	ERF
TaSRS2-3D	666	680	bZIP
TaSRS2-3D	673	682	ARF
TaSRS2-3D	687	705	GATA
TaSRS2-3D	690	708	C2H2
TaSRS2-3D	715	723	bHLH
TaSRS2-3D	731	745	MYB
TaSRS2-3D	853	867	Nin-like
TaSRS2-3D	856	870	HSF
TaSRS2-3D	882	890	CAMTA
TaSRS2-3D	901	915	MYB
TaSRS2-3D	960	979	AP2
TaSRS2-3D	962	981	AP2
TaSRS2-3D	963	983	MIKC_MADS
TaSRS2-3D	1128	1148	ERF
TaSRS2-3D	1162	1182	MIKC_MADS
TaSRS2-3D	1176	1196	Dof
TaSRS2-3D	1176	1187	C2H2
TaSRS2-3D	1212	1231	AP2
TaSRS2-3D	1217	1237	MIKC_MADS
TaSRS2-3D	1224	1247	BBR-BPC
TaSRS2-3D	1265	1279	Nin-like
TaSRS2-3D	1286	1293	TCP
TaSRS2-3D	1383	1401	C2H2
TaSRS2-3D	1426	1446	LBD
TaSRS2-3D	1506	1525	AP2
TaSRS2-3D	1550	1570	ERF
TaSRS2-3D	1619	1637	ERF
TaSRS2-3D	1659	1673	Nin-like
TaSRS2-3D	1668	1678	HSF
TaSRS2-3D	1687	1703	LBD
TaSRS2-3D	1779	1797	ERF
TaSRS2-3D	1812	1832	ERF
TaSRS2-3D	1937	1945	TCP
TaSRS2-3D	1945	1963	C2H2
TaSRS3-5A	5	15	ERF
TaSRS3-5A	93	103	MYB
TaSRS3-5A	116	136	BBR-BPC
TaSRS3-5A	201	220	ERF
TaSRS3-5A	214	228	bZIP
TaSRS3-5A	243	252	MYB_related
TaSRS3-5A	288	308	LBD
TaSRS3-5A	310	327	CAMTA
TaSRS3-5A	330	337	C2H2
TaSRS3-5A	347	364	MYB
TaSRS3-5A	354	363	HD-ZIP
TaSRS3-5A	354	363	HD-ZIP
TaSRS3-5A	356	363	WOX
TaSRS3-5A	408	428	LBD
TaSRS3-5A	447	461	ERF
TaSRS3-5A	589	603	ERF
TaSRS3-5A	752	765	C3H
TaSRS3-5A	783	796	bHLH
TaSRS3-5A	800	809	WRKY
TaSRS3-5A	821	835	MYB
TaSRS3-5A	854	874	LBD
TaSRS3-5A	857	871	ERF
TaSRS3-5A	925	945	ERF
TaSRS3-5A	1040	1051	NAC
TaSRS3-5A	1049	1058	ARR-B
TaSRS3-5A	1049	1058	ARR-B
TaSRS3-5A	1093	1103	EIL
TaSRS3-5A	1103	1117	ERF
TaSRS3-5A	1110	1124	ERF
TaSRS3-5A	1179	1186	RAV
TaSRS3-5A	1188	1202	Nin-like
TaSRS3-5A	1239	1249	C2H2
TaSRS3-5A	1268	1282	Nin-like
TaSRS3-5A	1270	1284	NAC
TaSRS3-5A	1295	1315	MIKC_MADS
TaSRS3-5A	1296	1315	AP2
TaSRS3-5A	1297	1317	MIKC_MADS
TaSRS3-5A	1298	1318	BBR-BPC
TaSRS3-5A	1299	1319	MIKC_MADS
TaSRS3-5A	1301	1321	MIKC_MADS
TaSRS3-5A	1303	1323	MIKC_MADS
TaSRS3-5A	1305	1325	MIKC_MADS
TaSRS3-5A	1310	1328	C2H2
TaSRS3-5A	1311	1331	MIKC_MADS
TaSRS3-5A	1342	1352	HD-ZIP
TaSRS3-5A	1364	1391	ERF
TaSRS3-5A	1397	1406	ARF
TaSRS3-5A	1864	1884	LBD
TaSRS3-5A	1885	1899	NAC
TaSRS3-5A	1900	1908	CAMTA
TaSRS3-5A	1947	1967	MIKC_MADS
TaSRS3-5B	2	9	TCP
TaSRS3-5B	12	32	EIL
TaSRS3-5B	62	70	G2-like
TaSRS3-5B	73	83	SBP
TaSRS3-5B	97	111	ERF
TaSRS3-5B	103	117	MIKC_MADS
TaSRS3-5B	114	133	TCP
TaSRS3-5B	134	154	ERF
TaSRS3-5B	167	184	Trihelix
TaSRS3-5B	181	191	HD-ZIP
TaSRS3-5B	181	191	HD-ZIP
TaSRS3-5B	182	189	HD-ZIP
TaSRS3-5B	242	256	BES1
TaSRS3-5B	340	349	TCP
TaSRS3-5B	355	362	NAC
TaSRS3-5B	455	462	bZIP
TaSRS3-5B	460	472	GATA
TaSRS3-5B	480	497	CAMTA
TaSRS3-5B	509	529	BBR-BPC
TaSRS3-5B	518	538	MYB
TaSRS3-5B	539	553	EIL
TaSRS3-5B	550	557	ERF
TaSRS3-5B	611	620	Trihelix
TaSRS3-5B	627	637	C2H2
TaSRS3-5B	698	715	MYB
TaSRS3-5B	705	714	HD-ZIP
TaSRS3-5B	705	714	HD-ZIP
TaSRS3-5B	707	714	WOX
TaSRS3-5B	784	800	LBD
TaSRS3-5B	791	811	ERF
TaSRS3-5B	1002	1011	SBP
TaSRS3-5B	1103	1116	C3H
TaSRS3-5B	1135	1149	LBD
TaSRS3-5B	1135	1148	bHLH
TaSRS3-5B	1152	1161	WRKY
TaSRS3-5B	1167	1181	MYB
TaSRS3-5B	1203	1222	ERF
TaSRS3-5B	1256	1266	C2H2
TaSRS3-5B	1310	1322	WRKY
TaSRS3-5B	1395	1404	ARR-B
TaSRS3-5B	1395	1404	ARR-B
TaSRS3-5B	1406	1420	MYB
TaSRS3-5B	1444	1454	EIL
TaSRS3-5B	1532	1539	RAV
TaSRS3-5B	1541	1555	Nin-like
TaSRS3-5B	1583	1606	BBR-BPC
TaSRS3-5B	1588	1606	C2H2
TaSRS3-5B	1624	1638	Nin-like
TaSRS3-5B	1626	1640	NAC
TaSRS3-5B	1676	1686	HD-ZIP
TaSRS3-5B	1698	1725	ERF
TaSRS3-5B	1731	1740	ARF
TaSRS3-5B	1800	1820	MYB
TaSRS3-5B	1800	1818	GATA
TaSRS3-5B	1810	1830	ERF
TaSRS3-5B	1811	1831	LBD
TaSRS3-5B	1836	1856	MIKC_MADS
TaSRS3-5B	1840	1859	AP2
TaSRS3-5D	10	24	MIKC_MADS
TaSRS3-5D	21	40	TCP
TaSRS3-5D	41	61	ERF
TaSRS3-5D	68	87	NAC
TaSRS3-5D	95	105	HD-ZIP
TaSRS3-5D	95	105	HD-ZIP
TaSRS3-5D	96	103	HD-ZIP
TaSRS3-5D	156	170	BES1
TaSRS3-5D	215	229	ERF
TaSRS3-5D	245	252	TCP
TaSRS3-5D	251	262	NAC
TaSRS3-5D	296	310	EIL
TaSRS3-5D	316	326	ERF
TaSRS3-5D	373	387	bZIP
TaSRS3-5D	378	385	bZIP
TaSRS3-5D	490	510	HD-ZIP
TaSRS3-5D	543	563	BBR-BPC
TaSRS3-5D	545	565	BBR-BPC
TaSRS3-5D	555	575	MYB
TaSRS3-5D	574	584	EIL
TaSRS3-5D	631	640	Trihelix
TaSRS3-5D	679	693	C2H2
TaSRS3-5D	721	738	MYB
TaSRS3-5D	728	737	HD-ZIP
TaSRS3-5D	728	737	HD-ZIP
TaSRS3-5D	730	737	WOX
TaSRS3-5D	807	823	LBD
TaSRS3-5D	812	826	ERF
TaSRS3-5D	1019	1037	GATA
TaSRS3-5D	1108	1121	C3H
TaSRS3-5D	1139	1153	LBD
TaSRS3-5D	1139	1152	bHLH
TaSRS3-5D	1156	1165	WRKY
TaSRS3-5D	1171	1185	MYB
TaSRS3-5D	1207	1221	ERF
TaSRS3-5D	1228	1235	TCP
TaSRS3-5D	1260	1270	C2H2
TaSRS3-5D	1395	1406	NAC
TaSRS3-5D	1404	1413	ARR-B
TaSRS3-5D	1404	1413	ARR-B
TaSRS3-5D	1442	1452	EIL
TaSRS3-5D	1460	1470	ERF
TaSRS3-5D	1528	1535	RAV
TaSRS3-5D	1537	1551	Nin-like
TaSRS3-5D	1619	1633	Nin-like
TaSRS3-5D	1621	1635	NAC
TaSRS3-5D	1645	1665	BBR-BPC
TaSRS3-5D	1645	1664	AP2
TaSRS3-5D	1647	1667	BBR-BPC
TaSRS3-5D	1648	1668	MIKC_MADS
TaSRS3-5D	1650	1670	MIKC_MADS
TaSRS3-5D	1651	1674	BBR-BPC
TaSRS3-5D	1655	1673	C2H2
TaSRS3-5D	1675	1685	HD-ZIP
TaSRS3-5D	1730	1739	ARF
TaSRS3-5D	1799	1817	GATA
TaSRS3-5D	1807	1827	LBD
TaSRS3-5D	1809	1829	ERF
TaSRS3-5D	1827	1847	MYB
TaSRS3-5D	1889	1903	NAC
TaSRS3-5D	1904	1912	CAMTA
TaSRS4-7A	24	33	CPP
TaSRS4-7A	158	170	CPP
TaSRS4-7A	270	290	EIL
TaSRS4-7A	316	330	MYB_related
TaSRS4-7A	343	353	G2-like
TaSRS4-7A	366	376	bZIP
TaSRS4-7A	380	393	MIKC_MADS
TaSRS4-7A	414	421	RAV
TaSRS4-7A	519	530	C2H2
TaSRS4-7A	525	541	NAC
TaSRS4-7A	530	538	MYB_related
TaSRS4-7A	1275	1289	Nin-like
TaSRS4-7A	1288	1305	CAMTA
TaSRS4-7A	1334	1343	ARR-B
TaSRS4-7A	1370	1384	ERF
TaSRS4-7A	1375	1382	ARF
TaSRS4-7A	1472	1483	C2H2
TaSRS4-7A	1496	1504	G2-like
TaSRS4-7A	1544	1551	TALE
TaSRS4-7A	1566	1586	MIKC_MADS
TaSRS4-7A	1567	1587	BBR-BPC
TaSRS4-7A	1584	1598	ERF
TaSRS4-7A	1627	1641	bZIP
TaSRS4-7A	1629	1636	ERF
TaSRS4-7A	1649	1668	AP2
TaSRS4-7A	1683	1701	C2H2
TaSRS4-7A	1744	1763	ERF
TaSRS4-7A	1752	1762	MYB
TaSRS4-7A	1759	1768	SBP
TaSRS4-7A	1771	1782	NAC
TaSRS4-7A	1835	1849	Nin-like
TaSRS4-7A	1881	1895	MYB
TaSRS4-7A	1881	1895	FAR1
TaSRS4-7A	1937	1955	LBD
TaSRS4-7A	1983	1997	GATA
TaSRS4-7A	1984	1998	EIL
TaSRS4-7B	27	45	MIKC_MADS
TaSRS4-7B	29	42	C3H
TaSRS4-7B	85	92	TCP
TaSRS4-7B	85	105	EIL
TaSRS4-7B	111	131	LBD
TaSRS4-7B	210	224	MYB
TaSRS4-7B	253	272	AP2
TaSRS4-7B	254	274	MIKC_MADS
TaSRS4-7B	257	280	BBR-BPC
TaSRS4-7B	417	431	ERF
TaSRS4-7B	510	530	AP2
TaSRS4-7B	538	548	BES1
TaSRS4-7B	540	547	bHLH
TaSRS4-7B	570	584	Nin-like
TaSRS4-7B	688	698	C2H2
TaSRS4-7B	695	715	LBD
TaSRS4-7B	749	765	NAC
TaSRS4-7B	818	832	MYB
TaSRS4-7B	831	850	ERF
TaSRS4-7B	852	865	G2-like
TaSRS4-7B	925	934	ARF
TaSRS4-7B	951	965	FAR1
TaSRS4-7B	991	998	MYB_related
TaSRS4-7B	1019	1027	CAMTA
TaSRS4-7B	1105	1124	ERF
TaSRS4-7B	1108	1128	LBD
TaSRS4-7B	1113	1131	C2H2
TaSRS4-7B	1149	1163	MYB
TaSRS4-7B	1209	1228	AP2
TaSRS4-7B	1272	1286	Nin-like
TaSRS4-7B	1331	1340	ARR-B
TaSRS4-7B	1396	1410	MYB
TaSRS4-7B	1490	1510	MIKC_MADS
TaSRS4-7B	1490	1498	G2-like
TaSRS4-7B	1538	1545	TALE
TaSRS4-7B	1561	1584	BBR-BPC
TaSRS4-7B	1631	1645	bZIP
TaSRS4-7B	1633	1640	ERF
TaSRS4-7B	1653	1662	ARF
TaSRS4-7B	1687	1705	C2H2
TaSRS4-7B	1745	1765	MYB
TaSRS4-7B	1748	1767	ERF
TaSRS4-7B	1765	1774	SBP
TaSRS4-7B	1846	1860	Nin-like
TaSRS4-7B	1937	1955	LBD
TaSRS4-7B	1983	1997	GATA
TaSRS4-7B	1984	1998	EIL
TaSRS4-7D	14	23	MYB
TaSRS4-7D	53	60	Trihelix
TaSRS4-7D	281	295	ERF
TaSRS4-7D	344	367	BBR-BPC
TaSRS4-7D	346	365	AP2
TaSRS4-7D	351	369	C2H2
TaSRS4-7D	501	522	NAC
TaSRS4-7D	554	568	ERF
TaSRS4-7D	577	593	LBD
TaSRS4-7D	638	646	CAMTA
TaSRS4-7D	649	656	ARF
TaSRS4-7D	660	670	MYB
TaSRS4-7D	739	759	ERF
TaSRS4-7D	805	812	MYB_related
TaSRS4-7D	833	846	G2-like
TaSRS4-7D	873	889	LBD
TaSRS4-7D	897	917	AP2
TaSRS4-7D	940	959	NAC
TaSRS4-7D	1007	1015	CAMTA
TaSRS4-7D	1101	1120	ERF
TaSRS4-7D	1104	1124	LBD
TaSRS4-7D	1138	1151	Trihelix
TaSRS4-7D	1145	1159	MYB
TaSRS4-7D	1178	1201	BBR-BPC
TaSRS4-7D	1211	1230	C2H2
TaSRS4-7D	1269	1283	Nin-like
TaSRS4-7D	1328	1337	ARR-B
TaSRS4-7D	1333	1345	GATA
TaSRS4-7D	1411	1425	MYB
TaSRS4-7D	1438	1447	ARF
TaSRS4-7D	1475	1495	MIKC_MADS
TaSRS4-7D	1475	1483	G2-like
TaSRS4-7D	1523	1537	Nin-like
TaSRS4-7D	1546	1569	BBR-BPC
TaSRS4-7D	1616	1630	bZIP
TaSRS4-7D	1638	1657	AP2
TaSRS4-7D	1669	1689	MIKC_MADS
TaSRS4-7D	1676	1694	C2H2
TaSRS4-7D	1745	1755	MYB
TaSRS4-7D	1747	1767	ERF
TaSRS4-7D	1752	1761	SBP
TaSRS4-7D	1764	1775	NAC
TaSRS4-7D	1835	1849	Nin-like
TaSRS4-7D	1984	1998	EIL
TaSRS5-7A	40	54	G2-like
TaSRS5-7A	97	116	AP2
TaSRS5-7A	98	118	Dof
TaSRS5-7A	108	122	NAC
TaSRS5-7A	241	250	CPP
TaSRS5-7A	360	380	BBR-BPC
TaSRS5-7A	378	384	C2H2
TaSRS5-7A	386	402	Trihelix
TaSRS5-7A	408	420	CPP
TaSRS5-7A	571	583	MYB
TaSRS5-7A	599	606	YABBY
TaSRS5-7A	605	614	CPP
TaSRS5-7A	606	619	C3H
TaSRS5-7A	731	744	HSF
TaSRS5-7A	748	757	ARF
TaSRS5-7A	769	776	HD-ZIP
TaSRS5-7A	778	798	EIL
TaSRS5-7A	794	817	BBR-BPC
TaSRS5-7A	933	947	bZIP
TaSRS5-7A	954	961	TALE
TaSRS5-7A	975	995	Dof
TaSRS5-7A	984	1004	MIKC_MADS
TaSRS5-7A	1096	1114	LBD
TaSRS5-7A	1096	1114	C2H2
TaSRS5-7A	1099	1119	MIKC_MADS
TaSRS5-7A	1105	1124	AP2
TaSRS5-7A	1190	1209	AP2
TaSRS5-7A	1194	1217	BBR-BPC
TaSRS5-7A	1205	1232	ERF
TaSRS5-7A	1212	1232	LBD
TaSRS5-7A	1212	1232	ERF
TaSRS5-7A	1226	1240	Nin-like
TaSRS5-7A	1293	1320	ERF
TaSRS5-7A	1296	1316	ERF
TaSRS5-7A	1296	1310	ERF
TaSRS5-7A	1296	1316	ERF
TaSRS5-7A	1298	1325	ERF
TaSRS5-7A	1299	1319	ERF
TaSRS5-7A	1302	1322	ERF
TaSRS5-7A	1302	1322	ERF
TaSRS5-7A	1303	1323	ERF
TaSRS5-7A	1307	1321	ERF
TaSRS5-7A	1308	1322	ERF
TaSRS5-7A	1308	1322	ERF
TaSRS5-7A	1308	1322	ERF
TaSRS5-7A	1311	1318	ERF
TaSRS5-7A	1311	1325	ERF
TaSRS5-7A	1311	1325	ERF
TaSRS5-7A	1311	1325	ERF
TaSRS5-7A	1406	1426	MYB
TaSRS5-7A	1416	1436	ERF
TaSRS5-7A	1426	1435	Dof
TaSRS5-7A	1432	1455	BBR-BPC
TaSRS5-7A	1461	1479	C2H2
TaSRS5-7A	1482	1502	MIKC_MADS
TaSRS5-7A	1594	1602	bHLH
TaSRS5-7A	1623	1637	MYB
TaSRS5-7A	1669	1676	TALE
TaSRS5-7A	1767	1777	GATA
TaSRS5-7A	1801	1810	G2-like
TaSRS5-7A	1846	1853	RAV
TaSRS5-7A	1920	1943	BBR-BPC
TaSRS5-7A	1924	1943	AP2
TaSRS5-7A	1925	1945	MIKC_MADS
TaSRS5-7A	1984	1998	Nin-like
TaSRS5-7B	15	25	GATA
TaSRS5-7B	46	65	ERF
TaSRS5-7B	132	146	Nin-like
TaSRS5-7B	144	158	MYB
TaSRS5-7B	178	188	WOX
TaSRS5-7B	214	226	MIKC_MADS
TaSRS5-7B	256	276	BBR-BPC
TaSRS5-7B	394	408	EIL
TaSRS5-7B	409	417	MYB_related
TaSRS5-7B	414	427	Trihelix
TaSRS5-7B	498	508	NAC
TaSRS5-7B	508	522	bZIP
TaSRS5-7B	519	533	EIL
TaSRS5-7B	535	543	G2-like
TaSRS5-7B	537	543	C2H2
TaSRS5-7B	617	637	MYB
TaSRS5-7B	650	657	WOX
TaSRS5-7B	694	703	MYB_related
TaSRS5-7B	738	751	HSF
TaSRS5-7B	750	757	HD-ZIP
TaSRS5-7B	934	941	TALE
TaSRS5-7B	970	990	MIKC_MADS
TaSRS5-7B	972	992	Dof
TaSRS5-7B	1017	1037	Dof
TaSRS5-7B	1018	1038	MIKC_MADS
TaSRS5-7B	1087	1105	C2H2
TaSRS5-7B	1094	1113	AP2
TaSRS5-7B	1153	1173	BBR-BPC
TaSRS5-7B	1203	1223	ERF
TaSRS5-7B	1217	1231	Nin-like
TaSRS5-7B	1289	1316	ERF
TaSRS5-7B	1394	1414	MYB
TaSRS5-7B	1414	1423	Dof
TaSRS5-7B	1448	1466	C2H2
TaSRS5-7B	1469	1489	MIKC_MADS
TaSRS5-7B	1581	1589	bHLH
TaSRS5-7B	1619	1636	NAC
TaSRS5-7B	1619	1633	MYB
TaSRS5-7B	1665	1672	TALE
TaSRS5-7B	1799	1808	G2-like
TaSRS5-7B	1836	1856	MIKC_MADS
TaSRS5-7B	1844	1851	RAV
TaSRS5-7B	1844	1863	AP2
TaSRS5-7B	1873	1883	GATA
TaSRS5-7B	1879	1892	C3H
TaSRS5-7B	1920	1943	BBR-BPC
TaSRS5-7B	1920	1939	AP2
TaSRS5-7B	1925	1945	MIKC_MADS
TaSRS5-7B	1984	1998	Nin-like
TaSRS5-7D	132	152	ERF
TaSRS5-7D	136	156	MYB
TaSRS5-7D	155	175	MIKC_MADS
TaSRS5-7D	215	234	ERF
TaSRS5-7D	218	234	LBD
TaSRS5-7D	222	232	MYB
TaSRS5-7D	258	270	GATA
TaSRS5-7D	371	386	NAC
TaSRS5-7D	434	454	MIKC_MADS
TaSRS5-7D	439	458	AP2
TaSRS5-7D	441	464	BBR-BPC
TaSRS5-7D	445	463	C2H2
TaSRS5-7D	449	469	MYB
TaSRS5-7D	484	504	Dof
TaSRS5-7D	579	586	RAV
TaSRS5-7D	616	624	MYB_related
TaSRS5-7D	629	643	MYB
TaSRS5-7D	656	663	WOX
TaSRS5-7D	746	759	HSF
TaSRS5-7D	765	781	Trihelix
TaSRS5-7D	920	929	ARF
TaSRS5-7D	925	939	bZIP
TaSRS5-7D	946	953	TALE
TaSRS5-7D	964	971	HD-ZIP
TaSRS5-7D	990	1010	Dof
TaSRS5-7D	991	1011	MIKC_MADS
TaSRS5-7D	1104	1122	C2H2
TaSRS5-7D	1105	1125	Dof
TaSRS5-7D	1105	1124	AP2
TaSRS5-7D	1107	1127	MIKC_MADS
TaSRS5-7D	1170	1190	BBR-BPC
TaSRS5-7D	1191	1211	LBD
TaSRS5-7D	1198	1217	AP2
TaSRS5-7D	1234	1248	Nin-like
TaSRS5-7D	1306	1333	ERF
TaSRS5-7D	1414	1434	MYB
TaSRS5-7D	1424	1444	ERF
TaSRS5-7D	1461	1479	C2H2
TaSRS5-7D	1482	1502	MIKC_MADS
TaSRS5-7D	1623	1640	NAC
TaSRS5-7D	1623	1637	MYB
TaSRS5-7D	1669	1676	TALE
TaSRS5-7D	1801	1810	G2-like
TaSRS5-7D	1846	1853	RAV
TaSRS5-7D	1846	1865	AP2
TaSRS5-7D	1875	1889	GATA
TaSRS5-7D	1881	1894	C3H
TaSRS5-7D	1920	1943	BBR-BPC
TaSRS5-7D	1920	1939	AP2
TaSRS5-7D	1925	1945	MIKC_MADS
TaSRS5-7D	1984	1998	Nin-like
