# Supplementary material for: SHORT INTERNODE (SHI)-Related Sequence Genes in Bread Wheat: Molecular Characterization and Expression Analyses Suggest Their Role in Abiotic Stress Response
Source: Int J Mol Sci. 2026 Apr 3;27(7):3269. doi: 10.3390/ijms27073269 (PMC13073955; doi:10.3390/ijms27073269)
Supplement: Supplementary file 1 [file ijms-27-03269-s001.zip › Sup files/Table S5.xlsx]

## Sheet: Sheet1
Table S5. Primers used in the qRT-PCR assay.
Gene Name	Primer sequence (5'-3')
TaARF_F	TGATAGGGAACGTGTTGTTGAGGC
TaARF_R	AGCCAGTCAAGACCCTCGTACAAC
TaSRS1-1D_Fq	GGCGGCTCCACCACGTGCAG
TaSRS1-1D_Rq	GAGGTGGAGGTGCGAGAGGG
TaSRS2-3D_Fq	CGTCCCCCGCCACCGCCT
TaSRS2-3D_Rq	TCCCCCTGAACGATGCGTCTTG
TaSRS3-5B_Fq	TGGCCCCTCACGCGACCTC
TaSRS3-5B_Rq	GGAACACCGCCTCCGAACTC
TaSRS4-7A_Fq	GCCGATGACCCGGCCGCA
TaSRS4-7A_Rq	GCGGCAGGGACCCACGTG
TaSRS5-7A_Fq	GCCGCGGCTTCAACTGTGCC
TaSRS5-7A_Rq	TTGGCAACGGCAGCGGCC
